# Supplementary material for: Progressive abnormal gait in an adult Jack Russell Terrier with a homozygous frameshift variant in SETX (senataxin)
Source: J Vet Intern Med. 2026 May 9;40(3):aalag085. doi: 10.1093/jvimsj/aalag085 (PMC13156943; doi:10.1093/jvimsj/aalag085)
Supplement: Supplemental_Table_S1_Revised_JRT_Private_Coding_Variants_aalag085 [file supplemental_table_s1_revised_jrt_private_coding_variants_aalag085.xlsx]

## Sheet: Private variants
chrom	pos	ref	alt	allele count	allele	consequence	impact	gene	feature_type	feature	biotype	exon	intron	hgvsc	hgvsp	cdna_position	cds_position	protein_position	amino_acids	codons	existing_variation	distance	strand	flags	variant_class	ensp	source
chr1	42117813	T	C	1	C	missense_variant	MODERATE	AKAP12	Transcript	XM_038526325	protein_coding	3/4	.	XM_038526325.1:c.5222T>C	XP_038382253.1:p.Ile1741Thr	5237	5222	1741	I/T	aTt/aCt	.	.	1	.	SNV	XP_038382253	UU_Cfam_GSD_1.0_ROSY.refSeq.ensformat.gtf.gz
chr1	42117813	T	C	1	C	missense_variant	MODERATE	AKAP12	Transcript	XM_038526326	protein_coding	2/3	.	XM_038526326.1:c.4970T>C	XP_038382254.1:p.Ile1657Thr	5069	4970	1657	I/T	aTt/aCt	.	.	1	.	SNV	XP_038382254	UU_Cfam_GSD_1.0_ROSY.refSeq.ensformat.gtf.gz
chr1	42117813	T	C	1	C	missense_variant	MODERATE	AKAP12	Transcript	XM_038526327	protein_coding	2/3	.	XM_038526327.1:c.4970T>C	XP_038382255.1:p.Ile1657Thr	5109	4970	1657	I/T	aTt/aCt	.	.	1	.	SNV	XP_038382255	UU_Cfam_GSD_1.0_ROSY.refSeq.ensformat.gtf.gz
chr1	59525245	A	G	1	G	missense_variant	MODERATE	FAM184A	Transcript	XM_038526661	protein_coding	4/19	.	XM_038526661.1:c.1243T>C	XP_038382589.1:p.Ser415Pro	1250	1243	415	S/P	Tct/Cct	.	.	-1	.	SNV	XP_038382589	UU_Cfam_GSD_1.0_ROSY.refSeq.ensformat.gtf.gz
chr1	59525245	A	G	1	G	missense_variant	MODERATE	FAM184A	Transcript	XM_038526662	protein_coding	4/18	.	XM_038526662.1:c.1243T>C	XP_038382590.1:p.Ser415Pro	1243	1243	415	S/P	Tct/Cct	.	.	-1	.	SNV	XP_038382590	UU_Cfam_GSD_1.0_ROSY.refSeq.ensformat.gtf.gz
chr1	59525245	A	G	1	G	missense_variant	MODERATE	FAM184A	Transcript	XM_038526663	protein_coding	4/18	.	XM_038526663.1:c.1243T>C	XP_038382591.1:p.Ser415Pro	1250	1243	415	S/P	Tct/Cct	.	.	-1	.	SNV	XP_038382591	UU_Cfam_GSD_1.0_ROSY.refSeq.ensformat.gtf.gz
chr1	59525245	A	G	1	G	missense_variant	MODERATE	FAM184A	Transcript	XM_038526664	protein_coding	4/17	.	XM_038526664.1:c.1243T>C	XP_038382592.1:p.Ser415Pro	1250	1243	415	S/P	Tct/Cct	.	.	-1	.	SNV	XP_038382592	UU_Cfam_GSD_1.0_ROSY.refSeq.ensformat.gtf.gz
chr1	59525245	A	G	1	G	missense_variant	MODERATE	FAM184A	Transcript	XM_038526665	protein_coding	4/18	.	XM_038526665.1:c.1243T>C	XP_038382593.1:p.Ser415Pro	1250	1243	415	S/P	Tct/Cct	.	.	-1	.	SNV	XP_038382593	UU_Cfam_GSD_1.0_ROSY.refSeq.ensformat.gtf.gz
chr1	59525245	A	G	1	G	missense_variant	MODERATE	FAM184A	Transcript	XM_038526666	protein_coding	5/20	.	XM_038526666.1:c.883T>C	XP_038382594.1:p.Ser295Pro	1369	883	295	S/P	Tct/Cct	.	.	-1	.	SNV	XP_038382594	UU_Cfam_GSD_1.0_ROSY.refSeq.ensformat.gtf.gz
chr1	59525245	A	G	1	G	missense_variant	MODERATE	FAM184A	Transcript	XM_038526667	protein_coding	4/17	.	XM_038526667.1:c.1243T>C	XP_038382595.1:p.Ser415Pro	1250	1243	415	S/P	Tct/Cct	.	.	-1	.	SNV	XP_038382595	UU_Cfam_GSD_1.0_ROSY.refSeq.ensformat.gtf.gz
chr1	59525245	A	G	1	G	missense_variant	MODERATE	FAM184A	Transcript	XM_038526668	protein_coding	4/16	.	XM_038526668.1:c.1243T>C	XP_038382596.1:p.Ser415Pro	1250	1243	415	S/P	Tct/Cct	.	.	-1	.	SNV	XP_038382596	UU_Cfam_GSD_1.0_ROSY.refSeq.ensformat.gtf.gz
chr1	59525247	A	G	1	G	missense_variant	MODERATE	FAM184A	Transcript	XM_038526661	protein_coding	4/19	.	XM_038526661.1:c.1241T>C	XP_038382589.1:p.Leu414Ser	1248	1241	414	L/S	tTa/tCa	.	.	-1	.	SNV	XP_038382589	UU_Cfam_GSD_1.0_ROSY.refSeq.ensformat.gtf.gz
chr1	59525247	A	G	1	G	missense_variant	MODERATE	FAM184A	Transcript	XM_038526662	protein_coding	4/18	.	XM_038526662.1:c.1241T>C	XP_038382590.1:p.Leu414Ser	1241	1241	414	L/S	tTa/tCa	.	.	-1	.	SNV	XP_038382590	UU_Cfam_GSD_1.0_ROSY.refSeq.ensformat.gtf.gz
chr1	59525247	A	G	1	G	missense_variant	MODERATE	FAM184A	Transcript	XM_038526663	protein_coding	4/18	.	XM_038526663.1:c.1241T>C	XP_038382591.1:p.Leu414Ser	1248	1241	414	L/S	tTa/tCa	.	.	-1	.	SNV	XP_038382591	UU_Cfam_GSD_1.0_ROSY.refSeq.ensformat.gtf.gz
chr1	59525247	A	G	1	G	missense_variant	MODERATE	FAM184A	Transcript	XM_038526664	protein_coding	4/17	.	XM_038526664.1:c.1241T>C	XP_038382592.1:p.Leu414Ser	1248	1241	414	L/S	tTa/tCa	.	.	-1	.	SNV	XP_038382592	UU_Cfam_GSD_1.0_ROSY.refSeq.ensformat.gtf.gz
chr1	59525247	A	G	1	G	missense_variant	MODERATE	FAM184A	Transcript	XM_038526665	protein_coding	4/18	.	XM_038526665.1:c.1241T>C	XP_038382593.1:p.Leu414Ser	1248	1241	414	L/S	tTa/tCa	.	.	-1	.	SNV	XP_038382593	UU_Cfam_GSD_1.0_ROSY.refSeq.ensformat.gtf.gz
chr1	59525247	A	G	1	G	missense_variant	MODERATE	FAM184A	Transcript	XM_038526666	protein_coding	5/20	.	XM_038526666.1:c.881T>C	XP_038382594.1:p.Leu294Ser	1367	881	294	L/S	tTa/tCa	.	.	-1	.	SNV	XP_038382594	UU_Cfam_GSD_1.0_ROSY.refSeq.ensformat.gtf.gz
chr1	59525247	A	G	1	G	missense_variant	MODERATE	FAM184A	Transcript	XM_038526667	protein_coding	4/17	.	XM_038526667.1:c.1241T>C	XP_038382595.1:p.Leu414Ser	1248	1241	414	L/S	tTa/tCa	.	.	-1	.	SNV	XP_038382595	UU_Cfam_GSD_1.0_ROSY.refSeq.ensformat.gtf.gz
chr1	59525247	A	G	1	G	missense_variant	MODERATE	FAM184A	Transcript	XM_038526668	protein_coding	4/16	.	XM_038526668.1:c.1241T>C	XP_038382596.1:p.Leu414Ser	1248	1241	414	L/S	tTa/tCa	.	.	-1	.	SNV	XP_038382596	UU_Cfam_GSD_1.0_ROSY.refSeq.ensformat.gtf.gz
chr1	59525250	C	T	1	T	missense_variant	MODERATE	FAM184A	Transcript	XM_038526661	protein_coding	4/19	.	XM_038526661.1:c.1238G>A	XP_038382589.1:p.Arg413Lys	1245	1238	413	R/K	aGa/aAa	.	.	-1	.	SNV	XP_038382589	UU_Cfam_GSD_1.0_ROSY.refSeq.ensformat.gtf.gz
chr1	59525250	C	T	1	T	missense_variant	MODERATE	FAM184A	Transcript	XM_038526662	protein_coding	4/18	.	XM_038526662.1:c.1238G>A	XP_038382590.1:p.Arg413Lys	1238	1238	413	R/K	aGa/aAa	.	.	-1	.	SNV	XP_038382590	UU_Cfam_GSD_1.0_ROSY.refSeq.ensformat.gtf.gz
chr1	59525250	C	T	1	T	missense_variant	MODERATE	FAM184A	Transcript	XM_038526663	protein_coding	4/18	.	XM_038526663.1:c.1238G>A	XP_038382591.1:p.Arg413Lys	1245	1238	413	R/K	aGa/aAa	.	.	-1	.	SNV	XP_038382591	UU_Cfam_GSD_1.0_ROSY.refSeq.ensformat.gtf.gz
chr1	59525250	C	T	1	T	missense_variant	MODERATE	FAM184A	Transcript	XM_038526664	protein_coding	4/17	.	XM_038526664.1:c.1238G>A	XP_038382592.1:p.Arg413Lys	1245	1238	413	R/K	aGa/aAa	.	.	-1	.	SNV	XP_038382592	UU_Cfam_GSD_1.0_ROSY.refSeq.ensformat.gtf.gz
chr1	59525250	C	T	1	T	missense_variant	MODERATE	FAM184A	Transcript	XM_038526665	protein_coding	4/18	.	XM_038526665.1:c.1238G>A	XP_038382593.1:p.Arg413Lys	1245	1238	413	R/K	aGa/aAa	.	.	-1	.	SNV	XP_038382593	UU_Cfam_GSD_1.0_ROSY.refSeq.ensformat.gtf.gz
chr1	59525250	C	T	1	T	missense_variant	MODERATE	FAM184A	Transcript	XM_038526666	protein_coding	5/20	.	XM_038526666.1:c.878G>A	XP_038382594.1:p.Arg293Lys	1364	878	293	R/K	aGa/aAa	.	.	-1	.	SNV	XP_038382594	UU_Cfam_GSD_1.0_ROSY.refSeq.ensformat.gtf.gz
chr1	59525250	C	T	1	T	missense_variant	MODERATE	FAM184A	Transcript	XM_038526667	protein_coding	4/17	.	XM_038526667.1:c.1238G>A	XP_038382595.1:p.Arg413Lys	1245	1238	413	R/K	aGa/aAa	.	.	-1	.	SNV	XP_038382595	UU_Cfam_GSD_1.0_ROSY.refSeq.ensformat.gtf.gz
chr1	59525250	C	T	1	T	missense_variant	MODERATE	FAM184A	Transcript	XM_038526668	protein_coding	4/16	.	XM_038526668.1:c.1238G>A	XP_038382596.1:p.Arg413Lys	1245	1238	413	R/K	aGa/aAa	.	.	-1	.	SNV	XP_038382596	UU_Cfam_GSD_1.0_ROSY.refSeq.ensformat.gtf.gz
chr1	110953638	C	G	1	G	missense_variant	MODERATE	MARK4	Transcript	XM_038528595	protein_coding	6/18	.	XM_038528595.1:c.472G>C	XP_038384523.1:p.Ala158Pro	570	472	158	A/P	Gct/Cct	.	.	-1	.	SNV	XP_038384523	UU_Cfam_GSD_1.0_ROSY.refSeq.ensformat.gtf.gz
chr1	117927636	G	C	1	C	missense_variant	MODERATE	LOC111090112	Transcript	XM_038529318	protein_coding	8/8	.	XM_038529318.1:c.607G>C	XP_038385246.1:p.Val203Leu	2087	607	203	V/L	Gta/Cta	.	.	1	.	SNV	XP_038385246	UU_Cfam_GSD_1.0_ROSY.refSeq.ensformat.gtf.gz
chr1	117927636	G	C	1	C	missense_variant	MODERATE	LOC111090112	Transcript	XM_038529319	protein_coding	5/5	.	XM_038529319.1:c.535G>C	XP_038385247.1:p.Val179Leu	822	535	179	V/L	Gta/Cta	.	.	1	.	SNV	XP_038385247	UU_Cfam_GSD_1.0_ROSY.refSeq.ensformat.gtf.gz
chr2	4975364	T	C	1	C	missense_variant	MODERATE	APBB1IP	Transcript	XM_038529748	protein_coding	11/14	.	XM_038529748.1:c.1181A>G	XP_038385676.1:p.Gln394Arg	1237	1181	394	Q/R	cAg/cGg	.	.	-1	.	SNV	XP_038385676	UU_Cfam_GSD_1.0_ROSY.refSeq.ensformat.gtf.gz
chr2	4975364	T	C	1	C	missense_variant	MODERATE	APBB1IP	Transcript	XM_038529749	protein_coding	11/14	.	XM_038529749.1:c.1181A>G	XP_038385677.1:p.Gln394Arg	1392	1181	394	Q/R	cAg/cGg	.	.	-1	.	SNV	XP_038385677	UU_Cfam_GSD_1.0_ROSY.refSeq.ensformat.gtf.gz
chr2	81485394	C	G	1	G	missense_variant	MODERATE	DNAJC16	Transcript	XM_038531912	protein_coding	8/15	.	XM_038531912.1:c.1038G>C	XP_038387840.1:p.Lys346Asn	1182	1038	346	K/N	aaG/aaC	.	.	-1	.	SNV	XP_038387840	UU_Cfam_GSD_1.0_ROSY.refSeq.ensformat.gtf.gz
chr2	81485394	C	G	1	G	missense_variant	MODERATE	DNAJC16	Transcript	XM_038531913	protein_coding	8/15	.	XM_038531913.1:c.1038G>C	XP_038387841.1:p.Lys346Asn	1182	1038	346	K/N	aaG/aaC	.	.	-1	.	SNV	XP_038387841	UU_Cfam_GSD_1.0_ROSY.refSeq.ensformat.gtf.gz
chr2	81485394	C	G	1	G	missense_variant	MODERATE	DNAJC16	Transcript	XM_038531914	protein_coding	8/15	.	XM_038531914.1:c.1038G>C	XP_038387842.1:p.Lys346Asn	1166	1038	346	K/N	aaG/aaC	.	.	-1	.	SNV	XP_038387842	UU_Cfam_GSD_1.0_ROSY.refSeq.ensformat.gtf.gz
chr2	81485394	C	G	1	G	missense_variant	MODERATE	DNAJC16	Transcript	XM_038531915	protein_coding	7/14	.	XM_038531915.1:c.201G>C	XP_038387843.1:p.Lys67Asn	975	201	67	K/N	aaG/aaC	.	.	-1	.	SNV	XP_038387843	UU_Cfam_GSD_1.0_ROSY.refSeq.ensformat.gtf.gz
chr3	18473388	G	A	1	A	missense_variant	MODERATE	ADGRV1	Transcript	XM_038532347	protein_coding	9/90	.	XM_038532347.1:c.1805C>T	XP_038388275.1:p.Ala602Val	1929	1805	602	A/V	gCa/gTa	.	.	-1	.	SNV	XP_038388275	UU_Cfam_GSD_1.0_ROSY.refSeq.ensformat.gtf.gz
chr3	63345512	G	A	1	A	missense_variant	MODERATE	FAM184B	Transcript	XM_038533310	protein_coding	2/18	.	XM_038533310.1:c.893G>A	XP_038389238.1:p.Arg298Lys	1066	893	298	R/K	aGg/aAg	.	.	1	.	SNV	XP_038389238	UU_Cfam_GSD_1.0_ROSY.refSeq.ensformat.gtf.gz
chr3	64695979	A	G	1	G	missense_variant	MODERATE	TAPT1	Transcript	XM_038533323	protein_coding	5/14	.	XM_038533323.1:c.706A>G	XP_038389251.1:p.Ile236Val	706	706	236	I/V	Atc/Gtc	.	.	1	.	SNV	XP_038389251	UU_Cfam_GSD_1.0_ROSY.refSeq.ensformat.gtf.gz
chr3	64880892	C	T	1	T	stop_gained	HIGH	PROM1	Transcript	NM_001314109	protein_coding	17/23	.	NM_001314109.1:c.1978C>T	NP_001301038.1:p.Gln660Ter	2026	1978	660	Q/*	Cag/Tag	.	.	1	.	SNV	NP_001301038	UU_Cfam_GSD_1.0_ROSY.refSeq.ensformat.gtf.gz
chr3	74116535	G	C	1	C	missense_variant	MODERATE	TLR1	Transcript	NM_001146143	protein_coding	1/1	.	NM_001146143.1:c.1258G>C	NP_001139615.1:p.Gly420Arg	1258	1258	420	G/R	Gga/Cga	.	.	1	.	SNV	NP_001139615	UU_Cfam_GSD_1.0_ROSY.refSeq.ensformat.gtf.gz
chr3	74116536	G	A	1	A	missense_variant	MODERATE	TLR1	Transcript	NM_001146143	protein_coding	1/1	.	NM_001146143.1:c.1259G>A	NP_001139615.1:p.Gly420Glu	1259	1259	420	G/E	gGa/gAa	.	.	1	.	SNV	NP_001139615	UU_Cfam_GSD_1.0_ROSY.refSeq.ensformat.gtf.gz
chr4	8513294	CT	C	1	-	frameshift_variant	HIGH	EXOC8	Transcript	XM_038533911	protein_coding	1/1	.	XM_038533911.1:c.426del	XP_038389839.1:p.Ala144LeufsTer67	569	421	141	F/X	Ttt/tt	.	.	1	.	deletion	XP_038389839	UU_Cfam_GSD_1.0_ROSY.refSeq.ensformat.gtf.gz
chr4	12872915	C	T	1	T	missense_variant	MODERATE	ANK3	Transcript	XM_038533992	protein_coding	41/52	.	XM_038533992.1:c.11744G>A	XP_038389920.1:p.Ser3915Asn	11880	11744	3915	S/N	aGt/aAt	.	.	-1	.	SNV	XP_038389920	UU_Cfam_GSD_1.0_ROSY.refSeq.ensformat.gtf.gz
chr4	12872915	C	T	1	T	missense_variant	MODERATE	ANK3	Transcript	XM_038533993	protein_coding	39/50	.	XM_038533993.1:c.11738G>A	XP_038389921.1:p.Ser3913Asn	12384	11738	3913	S/N	aGt/aAt	.	.	-1	.	SNV	XP_038389921	UU_Cfam_GSD_1.0_ROSY.refSeq.ensformat.gtf.gz
chr4	12872915	C	T	1	T	missense_variant	MODERATE	ANK3	Transcript	XM_038533994	protein_coding	37/48	.	XM_038533994.1:c.11672G>A	XP_038389922.1:p.Ser3891Asn	11672	11672	3891	S/N	aGt/aAt	.	.	-1	.	SNV	XP_038389922	UU_Cfam_GSD_1.0_ROSY.refSeq.ensformat.gtf.gz
chr4	12872915	C	T	1	T	missense_variant	MODERATE	ANK3	Transcript	XM_038533995	protein_coding	37/48	.	XM_038533995.1:c.11621G>A	XP_038389923.1:p.Ser3874Asn	12267	11621	3874	S/N	aGt/aAt	.	.	-1	.	SNV	XP_038389923	UU_Cfam_GSD_1.0_ROSY.refSeq.ensformat.gtf.gz
chr4	12872915	C	T	1	T	missense_variant	MODERATE	ANK3	Transcript	XM_038533996	protein_coding	36/47	.	XM_038533996.1:c.11609G>A	XP_038389924.1:p.Ser3870Asn	12255	11609	3870	S/N	aGt/aAt	.	.	-1	.	SNV	XP_038389924	UU_Cfam_GSD_1.0_ROSY.refSeq.ensformat.gtf.gz
chr4	12872915	C	T	1	T	missense_variant	MODERATE	ANK3	Transcript	XM_038533997	protein_coding	40/48	.	XM_038533997.1:c.11762G>A	XP_038389925.1:p.Ser3921Asn	12408	11762	3921	S/N	aGt/aAt	.	.	-1	.	SNV	XP_038389925	UU_Cfam_GSD_1.0_ROSY.refSeq.ensformat.gtf.gz
chr4	12872915	C	T	1	T	missense_variant	MODERATE	ANK3	Transcript	XM_038533998	protein_coding	35/46	.	XM_038533998.1:c.11510G>A	XP_038389926.1:p.Ser3837Asn	12156	11510	3837	S/N	aGt/aAt	.	.	-1	.	SNV	XP_038389926	UU_Cfam_GSD_1.0_ROSY.refSeq.ensformat.gtf.gz
chr4	12872915	C	T	1	T	missense_variant	MODERATE	ANK3	Transcript	XM_038533999	protein_coding	40/47	.	XM_038533999.1:c.11762G>A	XP_038389927.1:p.Ser3921Asn	12406	11762	3921	S/N	aGt/aAt	.	.	-1	.	SNV	XP_038389927	UU_Cfam_GSD_1.0_ROSY.refSeq.ensformat.gtf.gz
chr4	12872915	C	T	1	T	missense_variant	MODERATE	ANK3	Transcript	XM_038534000	protein_coding	16/27	.	XM_038534000.1:c.9086G>A	XP_038389928.1:p.Ser3029Asn	9805	9086	3029	S/N	aGt/aAt	.	.	-1	.	SNV	XP_038389928	UU_Cfam_GSD_1.0_ROSY.refSeq.ensformat.gtf.gz
chr4	12872915	C	T	1	T	missense_variant	MODERATE	ANK3	Transcript	XM_038534001	protein_coding	17/28	.	XM_038534001.1:c.9086G>A	XP_038389929.1:p.Ser3029Asn	9422	9086	3029	S/N	aGt/aAt	.	.	-1	.	SNV	XP_038389929	UU_Cfam_GSD_1.0_ROSY.refSeq.ensformat.gtf.gz
chr4	12872915	C	T	1	T	missense_variant	MODERATE	ANK3	Transcript	XM_038534002	protein_coding	15/26	.	XM_038534002.1:c.9074G>A	XP_038389930.1:p.Ser3025Asn	9793	9074	3025	S/N	aGt/aAt	.	.	-1	.	SNV	XP_038389930	UU_Cfam_GSD_1.0_ROSY.refSeq.ensformat.gtf.gz
chr4	12872915	C	T	1	T	missense_variant	MODERATE	ANK3	Transcript	XM_038534003	protein_coding	15/26	.	XM_038534003.1:c.9059G>A	XP_038389931.1:p.Ser3020Asn	9779	9059	3020	S/N	aGt/aAt	.	.	-1	.	SNV	XP_038389931	UU_Cfam_GSD_1.0_ROSY.refSeq.ensformat.gtf.gz
chr4	35450433	G	A	1	A	missense_variant	MODERATE	BMPR1A	Transcript	NM_001145150	protein_coding	7/12	.	NM_001145150.1:c.545G>A	NP_001138622.1:p.Ser182Asn	771	545	182	S/N	aGc/aAc	.	.	1	.	SNV	NP_001138622	UU_Cfam_GSD_1.0_ROSY.refSeq.ensformat.gtf.gz
chr4	72058677	C	T	1	T	splice_donor_variant	HIGH	WDR70	Transcript	XM_038535279	protein_coding	.	10/17	XM_038535279.1:c.1092+1G>A	.	.	.	.	.	.	.	.	-1	.	SNV	XP_038391207	UU_Cfam_GSD_1.0_ROSY.refSeq.ensformat.gtf.gz
chr4	72058677	C	T	1	T	splice_donor_variant	HIGH	WDR70	Transcript	XM_038535280	protein_coding	.	11/18	XM_038535280.1:c.720+1G>A	.	.	.	.	.	.	.	.	-1	.	SNV	XP_038391208	UU_Cfam_GSD_1.0_ROSY.refSeq.ensformat.gtf.gz
chr5	41045726	G	A	1	A	missense_variant	MODERATE	MFAP4	Transcript	XM_038537058	protein_coding	6/6	.	XM_038537058.1:c.755G>A	XP_038392986.1:p.Arg252His	835	755	252	R/H	cGc/cAc	.	.	1	.	SNV	XP_038392986	UU_Cfam_GSD_1.0_ROSY.refSeq.ensformat.gtf.gz
chr6	8725058	C	A	1	A	missense_variant	MODERATE	LOC119876398	Transcript	XM_038541709	protein_coding	4/9	.	XM_038541709.1:c.1823G>T	XP_038397637.1:p.Arg608Ile	1823	1823	608	R/I	aGa/aTa	.	.	-1	.	SNV	XP_038397637	UU_Cfam_GSD_1.0_ROSY.refSeq.ensformat.gtf.gz
chr6	8725061	G	C	1	C	missense_variant	MODERATE	LOC119876398	Transcript	XM_038541709	protein_coding	4/9	.	XM_038541709.1:c.1820C>G	XP_038397637.1:p.Ser607Cys	1820	1820	607	S/C	tCc/tGc	.	.	-1	.	SNV	XP_038397637	UU_Cfam_GSD_1.0_ROSY.refSeq.ensformat.gtf.gz
chr6	8847371	C	A	1	A	missense_variant	MODERATE	SLC12A9	Transcript	XM_038539220	protein_coding	14/14	.	XM_038539220.1:c.2524G>T	XP_038395148.1:p.Val842Phe	2693	2524	842	V/F	Gtt/Ttt	.	.	-1	.	SNV	XP_038395148	UU_Cfam_GSD_1.0_ROSY.refSeq.ensformat.gtf.gz
chr6	8847371	C	A	1	A	missense_variant	MODERATE	SLC12A9	Transcript	XM_038539221	protein_coding	14/14	.	XM_038539221.1:c.2524G>T	XP_038395149.1:p.Val842Phe	2691	2524	842	V/F	Gtt/Ttt	.	.	-1	.	SNV	XP_038395149	UU_Cfam_GSD_1.0_ROSY.refSeq.ensformat.gtf.gz
chr6	8847371	C	A	1	A	missense_variant	MODERATE	SLC12A9	Transcript	XM_038539222	protein_coding	13/13	.	XM_038539222.1:c.2302G>T	XP_038395150.1:p.Val768Phe	2434	2302	768	V/F	Gtt/Ttt	.	.	-1	.	SNV	XP_038395150	UU_Cfam_GSD_1.0_ROSY.refSeq.ensformat.gtf.gz
chr6	8847371	C	A	1	A	missense_variant	MODERATE	SLC12A9	Transcript	XM_038539223	protein_coding	12/12	.	XM_038539223.1:c.2257G>T	XP_038395151.1:p.Val753Phe	2426	2257	753	V/F	Gtt/Ttt	.	.	-1	.	SNV	XP_038395151	UU_Cfam_GSD_1.0_ROSY.refSeq.ensformat.gtf.gz
chr6	24038512	C	T	1	T	missense_variant	MODERATE	LOC479816	Transcript	XM_038540129	protein_coding	6/32	.	XM_038540129.1:c.665G>A	XP_038396057.1:p.Arg222Gln	839	665	222	R/Q	cGg/cAg	.	.	-1	.	SNV	XP_038396057	UU_Cfam_GSD_1.0_ROSY.refSeq.ensformat.gtf.gz
chr6	38566785	C	T	1	T	missense_variant	MODERATE	IL32	Transcript	XM_038538877	protein_coding	3/7	.	XM_038538877.1:c.20G>A	XP_038394805.1:p.Arg7His	116	20	7	R/H	cGc/cAc	.	.	-1	.	SNV	XP_038394805	UU_Cfam_GSD_1.0_ROSY.refSeq.ensformat.gtf.gz
chr6	77525999	AG	A	1	-	frameshift_variant	HIGH	LOC119876336	Transcript	XM_038538926	protein_coding	3/3	.	XM_038538926.1:c.1004del	XP_038394854.1:p.Pro335LeufsTer?	1004	1004	335	P/X	cCt/ct	.	.	-1	.	deletion	XP_038394854	UU_Cfam_GSD_1.0_ROSY.refSeq.ensformat.gtf.gz
chr7	69955797	G	C	1	C	missense_variant	MODERATE	MYL12B	Transcript	XM_038543727	protein_coding	3/4	.	XM_038543727.1:c.229G>C	XP_038399655.1:p.Ala77Pro	389	229	77	A/P	Gct/Cct	.	.	1	.	SNV	XP_038399655	UU_Cfam_GSD_1.0_ROSY.refSeq.ensformat.gtf.gz
chr7	69955797	G	C	1	C	missense_variant	MODERATE	MYL12B	Transcript	XM_038543728	protein_coding	3/4	.	XM_038543728.1:c.229G>C	XP_038399656.1:p.Ala77Pro	267	229	77	A/P	Gct/Cct	.	.	1	.	SNV	XP_038399656	UU_Cfam_GSD_1.0_ROSY.refSeq.ensformat.gtf.gz
chr8	34246245	A	T	2	T	missense_variant	MODERATE	DACT1	Transcript	XM_038544841	protein_coding	1/4	.	XM_038544841.1:c.188A>T	XP_038400769.1:p.Gln63Leu	188	188	63	Q/L	cAg/cTg	.	.	1	.	SNV	XP_038400769	UU_Cfam_GSD_1.0_ROSY.refSeq.ensformat.gtf.gz
chr8	34246245	A	T	2	T	missense_variant	MODERATE	DACT1	Transcript	XM_038544842	protein_coding	1/4	.	XM_038544842.1:c.188A>T	XP_038400770.1:p.Gln63Leu	188	188	63	Q/L	cAg/cTg	.	.	1	.	SNV	XP_038400770	UU_Cfam_GSD_1.0_ROSY.refSeq.ensformat.gtf.gz
chr8	36062559	G	A	1	A	missense_variant	MODERATE	LOC609748	Transcript	XM_038544880	protein_coding	1/1	.	XM_038544880.1:c.191G>A	XP_038400808.1:p.Ser64Asn	236	191	64	S/N	aGt/aAt	.	.	1	.	SNV	XP_038400808	UU_Cfam_GSD_1.0_ROSY.refSeq.ensformat.gtf.gz
chr8	36062568	T	G	1	G	missense_variant	MODERATE	LOC609748	Transcript	XM_038544880	protein_coding	1/1	.	XM_038544880.1:c.200T>G	XP_038400808.1:p.Val67Gly	245	200	67	V/G	gTt/gGt	.	.	1	.	SNV	XP_038400808	UU_Cfam_GSD_1.0_ROSY.refSeq.ensformat.gtf.gz
chr9	2755754	G	GGGGGTGCTGGCCGTCCTGCTGCTGGTTCCCTGGAGCGTGGGTGGC	2	GGGGTGCTGGCCGTCCTGCTGCTGGTTCCCTGGAGCGTGGGTGGC	inframe_insertion	MODERATE	ENPP7	Transcript	XM_038546391	protein_coding	4/6	.	XM_038546391.1:c.1316_1317insGCCACCCACGCTCCAGGGAACCAGCAGCAGGACGGCCAGCACCCC	XP_038402319.1:p.Pro425_Pro439dup	1331-1332	1316-1317	439	P/PPPTLQGTSSRTASTP	ccc/ccGCCACCCACGCTCCAGGGAACCAGCAGCAGGACGGCCAGCACCCCc	.	.	-1	.	insertion	XP_038402319	UU_Cfam_GSD_1.0_ROSY.refSeq.ensformat.gtf.gz
chr9	6380318	G	A	1	A	missense_variant	MODERATE	HID1	Transcript	XM_038546643	protein_coding	14/19	.	XM_038546643.1:c.1822G>A	XP_038402571.1:p.Glu608Lys	1930	1822	608	E/K	Gag/Aag	.	.	1	.	SNV	XP_038402571	UU_Cfam_GSD_1.0_ROSY.refSeq.ensformat.gtf.gz
chr9	19062001	G	A	1	A	missense_variant	MODERATE	UBTF	Transcript	XM_038547115	protein_coding	10/21	.	XM_038547115.1:c.955G>A	XP_038403043.1:p.Val319Met	1181	955	319	V/M	Gtg/Atg	.	.	1	.	SNV	XP_038403043	UU_Cfam_GSD_1.0_ROSY.refSeq.ensformat.gtf.gz
chr9	19062001	G	A	1	A	missense_variant	MODERATE	UBTF	Transcript	XM_038547116	protein_coding	10/21	.	XM_038547116.1:c.955G>A	XP_038403044.1:p.Val319Met	1155	955	319	V/M	Gtg/Atg	.	.	1	.	SNV	XP_038403044	UU_Cfam_GSD_1.0_ROSY.refSeq.ensformat.gtf.gz
chr9	19062001	G	A	1	A	missense_variant	MODERATE	UBTF	Transcript	XM_038547117	protein_coding	10/21	.	XM_038547117.1:c.955G>A	XP_038403045.1:p.Val319Met	1148	955	319	V/M	Gtg/Atg	.	.	1	.	SNV	XP_038403045	UU_Cfam_GSD_1.0_ROSY.refSeq.ensformat.gtf.gz
chr9	19062001	G	A	1	A	missense_variant	MODERATE	UBTF	Transcript	XM_038547118	protein_coding	10/21	.	XM_038547118.1:c.955G>A	XP_038403046.1:p.Val319Met	1427	955	319	V/M	Gtg/Atg	.	.	1	.	SNV	XP_038403046	UU_Cfam_GSD_1.0_ROSY.refSeq.ensformat.gtf.gz
chr9	19062001	G	A	1	A	missense_variant	MODERATE	UBTF	Transcript	XM_038547119	protein_coding	9/20	.	XM_038547119.1:c.844G>A	XP_038403047.1:p.Val282Met	1070	844	282	V/M	Gtg/Atg	.	.	1	.	SNV	XP_038403047	UU_Cfam_GSD_1.0_ROSY.refSeq.ensformat.gtf.gz
chr9	38351211	C	T	1	T	missense_variant	MODERATE	ZNF830	Transcript	XM_038548133	protein_coding	1/1	.	XM_038548133.1:c.1069G>A	XP_038404061.1:p.Glu357Lys	1116	1069	357	E/K	Gaa/Aaa	.	.	-1	.	SNV	XP_038404061	UU_Cfam_GSD_1.0_ROSY.refSeq.ensformat.gtf.gz
chr9	52007168	C	CCT	2	CT	frameshift_variant	HIGH	SETX	Transcript	XM_038548937	protein_coding	11/27	.	XM_038548937.1:c.1160_1161dup	XP_038404865.1:p.Asn388LeufsTer10	1473-1474	1159-1160	387	P/PX	cct/cCTct	.	.	1	.	insertion	XP_038404865	UU_Cfam_GSD_1.0_ROSY.refSeq.ensformat.gtf.gz
chr9	52007168	C	CCT	2	CT	frameshift_variant	HIGH	SETX	Transcript	XM_038548938	protein_coding	11/27	.	XM_038548938.1:c.1160_1161dup	XP_038404866.1:p.Asn388LeufsTer10	1512-1513	1159-1160	387	P/PX	cct/cCTct	.	.	1	.	insertion	XP_038404866	UU_Cfam_GSD_1.0_ROSY.refSeq.ensformat.gtf.gz
chr9	52007168	C	CCT	2	CT	frameshift_variant	HIGH	SETX	Transcript	XM_038548939	protein_coding	11/27	.	XM_038548939.1:c.1160_1161dup	XP_038404867.1:p.Asn388LeufsTer10	1388-1389	1159-1160	387	P/PX	cct/cCTct	.	.	1	.	insertion	XP_038404867	UU_Cfam_GSD_1.0_ROSY.refSeq.ensformat.gtf.gz
chr9	52007168	C	CCT	2	CT	frameshift_variant	HIGH	SETX	Transcript	XM_038548940	protein_coding	10/26	.	XM_038548940.1:c.1139_1140dup	XP_038404868.1:p.Asn381LeufsTer10	1391-1392	1138-1139	380	P/PX	cct/cCTct	.	.	1	.	insertion	XP_038404868	UU_Cfam_GSD_1.0_ROSY.refSeq.ensformat.gtf.gz
chr9	52007168	C	CCT	2	CT	frameshift_variant	HIGH	SETX	Transcript	XM_038548941	protein_coding	10/26	.	XM_038548941.1:c.1139_1140dup	XP_038404869.1:p.Asn381LeufsTer10	1430-1431	1138-1139	380	P/PX	cct/cCTct	.	.	1	.	insertion	XP_038404869	UU_Cfam_GSD_1.0_ROSY.refSeq.ensformat.gtf.gz
chr9	52007168	C	CCT	2	CT	frameshift_variant	HIGH	SETX	Transcript	XM_038548942	protein_coding	10/26	.	XM_038548942.1:c.1139_1140dup	XP_038404870.1:p.Asn381LeufsTer10	1306-1307	1138-1139	380	P/PX	cct/cCTct	.	.	1	.	insertion	XP_038404870	UU_Cfam_GSD_1.0_ROSY.refSeq.ensformat.gtf.gz
chr9	52007168	C	CCT	2	CT	frameshift_variant	HIGH	SETX	Transcript	XM_038548943	protein_coding	11/26	.	XM_038548943.1:c.1160_1161dup	XP_038404871.1:p.Asn388LeufsTer10	1473-1474	1159-1160	387	P/PX	cct/cCTct	.	.	1	.	insertion	XP_038404871	UU_Cfam_GSD_1.0_ROSY.refSeq.ensformat.gtf.gz
chr9	52007168	C	CCT	2	CT	frameshift_variant	HIGH	SETX	Transcript	XM_038548944	protein_coding	11/26	.	XM_038548944.1:c.1160_1161dup	XP_038404872.1:p.Asn388LeufsTer10	1473-1474	1159-1160	387	P/PX	cct/cCTct	.	.	1	.	insertion	XP_038404872	UU_Cfam_GSD_1.0_ROSY.refSeq.ensformat.gtf.gz
chr9	52007168	C	CCT	2	CT	frameshift_variant	HIGH	SETX	Transcript	XM_038548945	protein_coding	11/25	.	XM_038548945.1:c.1160_1161dup	XP_038404873.1:p.Asn388LeufsTer10	1473-1474	1159-1160	387	P/PX	cct/cCTct	.	.	1	.	insertion	XP_038404873	UU_Cfam_GSD_1.0_ROSY.refSeq.ensformat.gtf.gz
chr9	52007168	C	CCT	2	CT	frameshift_variant	HIGH	SETX	Transcript	XM_038548946	protein_coding	11/24	.	XM_038548946.1:c.1160_1161dup	XP_038404874.1:p.Asn388LeufsTer10	1473-1474	1159-1160	387	P/PX	cct/cCTct	.	.	1	.	insertion	XP_038404874	UU_Cfam_GSD_1.0_ROSY.refSeq.ensformat.gtf.gz
chr9	53212275	T	A	1	A	missense_variant	MODERATE	ABL1	Transcript	XM_038549019	protein_coding	11/11	.	XM_038549019.1:c.3253A>T	XP_038404947.1:p.Thr1085Ser	4020	3253	1085	T/S	Aca/Tca	.	.	-1	.	SNV	XP_038404947	UU_Cfam_GSD_1.0_ROSY.refSeq.ensformat.gtf.gz
chr9	53212275	T	A	1	A	missense_variant	MODERATE	ABL1	Transcript	XM_038549020	protein_coding	11/11	.	XM_038549020.1:c.3196A>T	XP_038404948.1:p.Thr1066Ser	3268	3196	1066	T/S	Aca/Tca	.	.	-1	.	SNV	XP_038404948	UU_Cfam_GSD_1.0_ROSY.refSeq.ensformat.gtf.gz
chr9	55183847	CT	C	1	-	frameshift_variant	HIGH	ODF2	Transcript	XM_038549173	protein_coding	1/21	.	XM_038549173.1:c.31del	XP_038405101.1:p.Arg11GlyfsTer33	46	31	11	R/X	Agg/gg	.	.	-1	.	deletion	XP_038405101	UU_Cfam_GSD_1.0_ROSY.refSeq.ensformat.gtf.gz
chr9	55183847	CT	C	1	-	frameshift_variant	HIGH	ODF2	Transcript	XM_038549174	protein_coding	1/21	.	XM_038549174.1:c.31del	XP_038405102.1:p.Arg11GlyfsTer33	46	31	11	R/X	Agg/gg	.	.	-1	.	deletion	XP_038405102	UU_Cfam_GSD_1.0_ROSY.refSeq.ensformat.gtf.gz
chr9	55183847	CT	C	1	-	frameshift_variant	HIGH	ODF2	Transcript	XM_038549175	protein_coding	1/21	.	XM_038549175.1:c.31del	XP_038405103.1:p.Arg11GlyfsTer33	46	31	11	R/X	Agg/gg	.	.	-1	.	deletion	XP_038405103	UU_Cfam_GSD_1.0_ROSY.refSeq.ensformat.gtf.gz
chr9	55183847	CT	C	1	-	frameshift_variant	HIGH	ODF2	Transcript	XM_038549176	protein_coding	1/20	.	XM_038549176.1:c.31del	XP_038405104.1:p.Arg11GlyfsTer33	46	31	11	R/X	Agg/gg	.	.	-1	.	deletion	XP_038405104	UU_Cfam_GSD_1.0_ROSY.refSeq.ensformat.gtf.gz
chr9	55183847	CT	C	1	-	frameshift_variant	HIGH	ODF2	Transcript	XM_038549183	protein_coding	1/20	.	XM_038549183.1:c.31del	XP_038405111.1:p.Arg11GlyfsTer33	46	31	11	R/X	Agg/gg	.	.	-1	.	deletion	XP_038405111	UU_Cfam_GSD_1.0_ROSY.refSeq.ensformat.gtf.gz
chr9	55183847	CT	C	1	-	frameshift_variant	HIGH	ODF2	Transcript	XM_038549185	protein_coding	1/19	.	XM_038549185.1:c.31del	XP_038405113.1:p.Arg11GlyfsTer33	46	31	11	R/X	Agg/gg	.	.	-1	.	deletion	XP_038405113	UU_Cfam_GSD_1.0_ROSY.refSeq.ensformat.gtf.gz
chr9	55398733	G	A	2	A	missense_variant&splice_region_variant	MODERATE	CIZ1	Transcript	XM_038549207	protein_coding	6/18	.	XM_038549207.1:c.790G>A	XP_038405135.1:p.Asp264Asn	846	790	264	D/N	Gac/Aac	.	.	1	.	SNV	XP_038405135	UU_Cfam_GSD_1.0_ROSY.refSeq.ensformat.gtf.gz
chr9	55398733	G	A	2	A	missense_variant&splice_region_variant	MODERATE	CIZ1	Transcript	XM_038549208	protein_coding	6/18	.	XM_038549208.1:c.775G>A	XP_038405136.1:p.Asp259Asn	833	775	259	D/N	Gac/Aac	.	.	1	.	SNV	XP_038405136	UU_Cfam_GSD_1.0_ROSY.refSeq.ensformat.gtf.gz
chr9	55398733	G	A	2	A	missense_variant&splice_region_variant	MODERATE	CIZ1	Transcript	XM_038549209	protein_coding	6/17	.	XM_038549209.1:c.790G>A	XP_038405137.1:p.Asp264Asn	844	790	264	D/N	Gac/Aac	.	.	1	.	SNV	XP_038405137	UU_Cfam_GSD_1.0_ROSY.refSeq.ensformat.gtf.gz
chr9	55398733	G	A	2	A	missense_variant&splice_region_variant	MODERATE	CIZ1	Transcript	XM_038549210	protein_coding	6/18	.	XM_038549210.1:c.790G>A	XP_038405138.1:p.Asp264Asn	845	790	264	D/N	Gac/Aac	.	.	1	.	SNV	XP_038405138	UU_Cfam_GSD_1.0_ROSY.refSeq.ensformat.gtf.gz
chr9	55398733	G	A	2	A	missense_variant&splice_region_variant	MODERATE	CIZ1	Transcript	XM_038549211	protein_coding	6/17	.	XM_038549211.1:c.775G>A	XP_038405139.1:p.Asp259Asn	831	775	259	D/N	Gac/Aac	.	.	1	.	SNV	XP_038405139	UU_Cfam_GSD_1.0_ROSY.refSeq.ensformat.gtf.gz
chr9	55398733	G	A	2	A	missense_variant&splice_region_variant	MODERATE	CIZ1	Transcript	XM_038549212	protein_coding	6/19	.	XM_038549212.1:c.790G>A	XP_038405140.1:p.Asp264Asn	845	790	264	D/N	Gac/Aac	.	.	1	.	SNV	XP_038405140	UU_Cfam_GSD_1.0_ROSY.refSeq.ensformat.gtf.gz
chr9	55398733	G	A	2	A	missense_variant&splice_region_variant	MODERATE	CIZ1	Transcript	XM_038549213	protein_coding	6/19	.	XM_038549213.1:c.790G>A	XP_038405141.1:p.Asp264Asn	845	790	264	D/N	Gac/Aac	.	.	1	.	SNV	XP_038405141	UU_Cfam_GSD_1.0_ROSY.refSeq.ensformat.gtf.gz
chr9	55398733	G	A	2	A	missense_variant&splice_region_variant	MODERATE	CIZ1	Transcript	XM_038549214	protein_coding	6/19	.	XM_038549214.1:c.790G>A	XP_038405142.1:p.Asp264Asn	847	790	264	D/N	Gac/Aac	.	.	1	.	SNV	XP_038405142	UU_Cfam_GSD_1.0_ROSY.refSeq.ensformat.gtf.gz
chr9	55398733	G	A	2	A	missense_variant&splice_region_variant	MODERATE	CIZ1	Transcript	XM_038549215	protein_coding	6/18	.	XM_038549215.1:c.631G>A	XP_038405143.1:p.Asp211Asn	791	631	211	D/N	Gac/Aac	.	.	1	.	SNV	XP_038405143	UU_Cfam_GSD_1.0_ROSY.refSeq.ensformat.gtf.gz
chr9	55398733	G	A	2	A	missense_variant&splice_region_variant	MODERATE	CIZ1	Transcript	XM_038549216	protein_coding	6/18	.	XM_038549216.1:c.631G>A	XP_038405144.1:p.Asp211Asn	659	631	211	D/N	Gac/Aac	.	.	1	.	SNV	XP_038405144	UU_Cfam_GSD_1.0_ROSY.refSeq.ensformat.gtf.gz
chr10	6996560	C	CATGGGATCCCTGGGTGGCGCAGCGGTTTGGCGCCTGCCTT	1	ATGGGATCCCTGGGTGGCGCAGCGGTTTGGCGCCTGCCTT	frameshift_variant	HIGH	LOC102156976	Transcript	XM_038549882	protein_coding	1/1	.	XM_038549882.1:c.20_21insATGGGATCCCTGGGTGGCGCAGCGGTTTGGCGCCTGCCTT	XP_038405810.1:p.Thr8TrpfsTer15	582-583	20-21	7	P/PWDPWVAQRFGACLX	cct/ccATGGGATCCCTGGGTGGCGCAGCGGTTTGGCGCCTGCCTTt	.	.	1	.	insertion	XP_038405810	UU_Cfam_GSD_1.0_ROSY.refSeq.ensformat.gtf.gz
chr10	35004501	G	C	1	C	missense_variant	MODERATE	TXNRD1	Transcript	NM_001122673	protein_coding	5/17	.	NM_001122673.1:c.510C>G	NP_001116145.1:p.Asp170Glu	510	510	170	D/E	gaC/gaG	.	.	-1	.	SNV	NP_001116145	UU_Cfam_GSD_1.0_ROSY.refSeq.ensformat.gtf.gz
chr10	44726837	A	G	1	G	missense_variant	MODERATE	TSGA10	Transcript	XM_038551029	protein_coding	16/20	.	XM_038551029.1:c.1733A>G	XP_038406957.1:p.Tyr578Cys	2261	1733	578	Y/C	tAt/tGt	.	.	1	.	SNV	XP_038406957	UU_Cfam_GSD_1.0_ROSY.refSeq.ensformat.gtf.gz
chr10	44726837	A	G	1	G	missense_variant	MODERATE	TSGA10	Transcript	XM_038551030	protein_coding	17/20	.	XM_038551030.1:c.2318A>G	XP_038406958.1:p.Tyr773Cys	2376	2318	773	Y/C	tAt/tGt	.	.	1	.	SNV	XP_038406958	UU_Cfam_GSD_1.0_ROSY.refSeq.ensformat.gtf.gz
chr10	44726837	A	G	1	G	missense_variant	MODERATE	TSGA10	Transcript	XM_038551031	protein_coding	17/20	.	XM_038551031.1:c.1733A>G	XP_038406959.1:p.Tyr578Cys	2410	1733	578	Y/C	tAt/tGt	.	.	1	.	SNV	XP_038406959	UU_Cfam_GSD_1.0_ROSY.refSeq.ensformat.gtf.gz
chr10	44726837	A	G	1	G	missense_variant	MODERATE	TSGA10	Transcript	XM_038551032	protein_coding	18/21	.	XM_038551032.1:c.1733A>G	XP_038406960.1:p.Tyr578Cys	2546	1733	578	Y/C	tAt/tGt	.	.	1	.	SNV	XP_038406960	UU_Cfam_GSD_1.0_ROSY.refSeq.ensformat.gtf.gz
chr10	44726837	A	G	1	G	missense_variant	MODERATE	TSGA10	Transcript	XM_038551033	protein_coding	18/21	.	XM_038551033.1:c.1733A>G	XP_038406961.1:p.Tyr578Cys	2523	1733	578	Y/C	tAt/tGt	.	.	1	.	SNV	XP_038406961	UU_Cfam_GSD_1.0_ROSY.refSeq.ensformat.gtf.gz
chr10	44726837	A	G	1	G	missense_variant	MODERATE	TSGA10	Transcript	XM_038551034	protein_coding	14/17	.	XM_038551034.1:c.1733A>G	XP_038406962.1:p.Tyr578Cys	1906	1733	578	Y/C	tAt/tGt	.	.	1	.	SNV	XP_038406962	UU_Cfam_GSD_1.0_ROSY.refSeq.ensformat.gtf.gz
chr10	44726837	A	G	1	G	missense_variant	MODERATE	TSGA10	Transcript	XM_038551035	protein_coding	14/17	.	XM_038551035.1:c.1733A>G	XP_038406963.1:p.Tyr578Cys	1852	1733	578	Y/C	tAt/tGt	.	.	1	.	SNV	XP_038406963	UU_Cfam_GSD_1.0_ROSY.refSeq.ensformat.gtf.gz
chr10	63072763	T	TAGATTTGTTGAAGTCAAAAAAAAAAAAAAAAAAAAAAAAAAAAAAAA	1	AGATTTGTTGAAGTCAAAAAAAAAAAAAAAAAAAAAAAAAAAAAAAA	frameshift_variant	HIGH	FAM161A	Transcript	XM_038551372	protein_coding	7/8	.	XM_038551372.1:c.2035_2036insTTTTTTTTTTTTTTTTTTTTTTTTTTTTTTTTGACTTCAACAAATCT	XP_038407300.1:p.Tyr679PhefsTer23	2050-2051	2035-2036	679	Y/FFFFFFFFFFFDFNKSX	tat/tTTTTTTTTTTTTTTTTTTTTTTTTTTTTTTTTGACTTCAACAAATCTat	.	.	-1	.	insertion	XP_038407300	UU_Cfam_GSD_1.0_ROSY.refSeq.ensformat.gtf.gz
chr11	9189549	A	AGCAGGGCAGCAGGGCTGCAGGCCTCCCAGGGCAACAGGATAGAAGGCTGCAGGTCTT	1	GCAGGGCAGCAGGGCTGCAGGCCTCCCAGGGCAACAGGATAGAAGGCTGCAGGTCTT	inframe_insertion	MODERATE	LOC106559456	Transcript	XM_038551650	protein_coding	1/2	.	XM_038551650.1:c.59_60insAAGACCTGCAGCCTTCTATCCTGTTGCCCTGGGAGGCCTGCAGCCCTGCTGCCCTGC	XP_038407578.1:p.Ala20_Ala21insArgProAlaAlaPheTyrProValAlaLeuGlyGlyLeuGlnProCysCysProAla	59-60	59-60	20	A/ARPAAFYPVALGGLQPCCPA	gct/gcAAGACCTGCAGCCTTCTATCCTGTTGCCCTGGGAGGCCTGCAGCCCTGCTGCCCTGCt	.	.	-1	.	insertion	XP_038407578	UU_Cfam_GSD_1.0_ROSY.refSeq.ensformat.gtf.gz
chr11	20668903	A	T	1	T	missense_variant	MODERATE	SLC22A5	Transcript	XM_038552123	protein_coding	4/10	.	XM_038552123.1:c.776A>T	XP_038408051.1:p.His259Leu	837	776	259	H/L	cAt/cTt	.	.	1	.	SNV	XP_038408051	UU_Cfam_GSD_1.0_ROSY.refSeq.ensformat.gtf.gz
chr11	20668903	A	T	1	T	missense_variant	MODERATE	SLC22A5	Transcript	XM_038552124	protein_coding	4/11	.	XM_038552124.1:c.776A>T	XP_038408052.1:p.His259Leu	837	776	259	H/L	cAt/cTt	.	.	1	.	SNV	XP_038408052	UU_Cfam_GSD_1.0_ROSY.refSeq.ensformat.gtf.gz
chr11	20668903	A	T	1	T	missense_variant	MODERATE	SLC22A5	Transcript	XM_038552125	protein_coding	4/11	.	XM_038552125.1:c.776A>T	XP_038408053.1:p.His259Leu	837	776	259	H/L	cAt/cTt	.	.	1	.	SNV	XP_038408053	UU_Cfam_GSD_1.0_ROSY.refSeq.ensformat.gtf.gz
chr11	20668903	A	T	1	T	missense_variant	MODERATE	SLC22A5	Transcript	XM_038552126	protein_coding	4/10	.	XM_038552126.1:c.757A>T	XP_038408054.1:p.Ile253Phe	818	757	253	I/F	Atc/Ttc	.	.	1	.	SNV	XP_038408054	UU_Cfam_GSD_1.0_ROSY.refSeq.ensformat.gtf.gz
chr11	20668903	A	T	1	T	missense_variant	MODERATE	SLC22A5	Transcript	XM_038552128	protein_coding	3/9	.	XM_038552128.1:c.602A>T	XP_038408056.1:p.His201Leu	663	602	201	H/L	cAt/cTt	.	.	1	.	SNV	XP_038408056	UU_Cfam_GSD_1.0_ROSY.refSeq.ensformat.gtf.gz
chr11	22352530	C	A	1	A	splice_donor_variant&synonymous_variant	HIGH	TCF7	Transcript	XM_038552161	protein_coding	12/13	.	XM_038552161.1:c.1330C>A	XP_038408089.1:p.Arg444%3D	1330	1330	444	R	Cgg/Agg	.	.	1	.	SNV	XP_038408089	UU_Cfam_GSD_1.0_ROSY.refSeq.ensformat.gtf.gz
chr11	26033360	G	A	1	A	missense_variant	MODERATE	KDM3B	Transcript	XM_038552291	protein_coding	7/24	.	XM_038552291.1:c.997G>A	XP_038408219.1:p.Ala333Thr	1012	997	333	A/T	Gcc/Acc	.	.	1	.	SNV	XP_038408219	UU_Cfam_GSD_1.0_ROSY.refSeq.ensformat.gtf.gz
chr11	26033360	G	A	1	A	missense_variant	MODERATE	KDM3B	Transcript	XM_038552292	protein_coding	7/24	.	XM_038552292.1:c.808G>A	XP_038408220.1:p.Ala270Thr	913	808	270	A/T	Gcc/Acc	.	.	1	.	SNV	XP_038408220	UU_Cfam_GSD_1.0_ROSY.refSeq.ensformat.gtf.gz
chr11	33810002	G	A	1	A	missense_variant	MODERATE	MPDZ	Transcript	XM_038552393	protein_coding	23/49	.	XM_038552393.1:c.3320C>T	XP_038408321.1:p.Ser1107Phe	3546	3320	1107	S/F	tCt/tTt	.	.	-1	.	SNV	XP_038408321	UU_Cfam_GSD_1.0_ROSY.refSeq.ensformat.gtf.gz
chr11	33810002	G	A	1	A	missense_variant	MODERATE	MPDZ	Transcript	XM_038552394	protein_coding	23/49	.	XM_038552394.1:c.3302C>T	XP_038408322.1:p.Ser1101Phe	3528	3302	1101	S/F	tCt/tTt	.	.	-1	.	SNV	XP_038408322	UU_Cfam_GSD_1.0_ROSY.refSeq.ensformat.gtf.gz
chr11	33810002	G	A	1	A	missense_variant	MODERATE	MPDZ	Transcript	XM_038552395	protein_coding	22/48	.	XM_038552395.1:c.3251C>T	XP_038408323.1:p.Ser1084Phe	3474	3251	1084	S/F	tCt/tTt	.	.	-1	.	SNV	XP_038408323	UU_Cfam_GSD_1.0_ROSY.refSeq.ensformat.gtf.gz
chr11	33810002	G	A	1	A	missense_variant	MODERATE	MPDZ	Transcript	XM_038552396	protein_coding	23/48	.	XM_038552396.1:c.3320C>T	XP_038408324.1:p.Ser1107Phe	3544	3320	1107	S/F	tCt/tTt	.	.	-1	.	SNV	XP_038408324	UU_Cfam_GSD_1.0_ROSY.refSeq.ensformat.gtf.gz
chr11	33810002	G	A	1	A	missense_variant	MODERATE	MPDZ	Transcript	XM_038552397	protein_coding	22/48	.	XM_038552397.1:c.3233C>T	XP_038408325.1:p.Ser1078Phe	3456	3233	1078	S/F	tCt/tTt	.	.	-1	.	SNV	XP_038408325	UU_Cfam_GSD_1.0_ROSY.refSeq.ensformat.gtf.gz
chr11	33810002	G	A	1	A	missense_variant	MODERATE	MPDZ	Transcript	XM_038552398	protein_coding	23/48	.	XM_038552398.1:c.3320C>T	XP_038408326.1:p.Ser1107Phe	3549	3320	1107	S/F	tCt/tTt	.	.	-1	.	SNV	XP_038408326	UU_Cfam_GSD_1.0_ROSY.refSeq.ensformat.gtf.gz
chr11	33810002	G	A	1	A	missense_variant	MODERATE	MPDZ	Transcript	XM_038552399	protein_coding	22/48	.	XM_038552399.1:c.3203C>T	XP_038408327.1:p.Ser1068Phe	3428	3203	1068	S/F	tCt/tTt	.	.	-1	.	SNV	XP_038408327	UU_Cfam_GSD_1.0_ROSY.refSeq.ensformat.gtf.gz
chr11	33810002	G	A	1	A	missense_variant	MODERATE	MPDZ	Transcript	XM_038552400	protein_coding	22/47	.	XM_038552400.1:c.3233C>T	XP_038408328.1:p.Ser1078Phe	3458	3233	1078	S/F	tCt/tTt	.	.	-1	.	SNV	XP_038408328	UU_Cfam_GSD_1.0_ROSY.refSeq.ensformat.gtf.gz
chr11	33810002	G	A	1	A	missense_variant	MODERATE	MPDZ	Transcript	XM_038552401	protein_coding	21/47	.	XM_038552401.1:c.3161C>T	XP_038408329.1:p.Ser1054Phe	3383	3161	1054	S/F	tCt/tTt	.	.	-1	.	SNV	XP_038408329	UU_Cfam_GSD_1.0_ROSY.refSeq.ensformat.gtf.gz
chr11	33810002	G	A	1	A	missense_variant	MODERATE	MPDZ	Transcript	XM_038552402	protein_coding	23/47	.	XM_038552402.1:c.3320C>T	XP_038408330.1:p.Ser1107Phe	3540	3320	1107	S/F	tCt/tTt	.	.	-1	.	SNV	XP_038408330	UU_Cfam_GSD_1.0_ROSY.refSeq.ensformat.gtf.gz
chr11	33810002	G	A	1	A	missense_variant	MODERATE	MPDZ	Transcript	XM_038552403	protein_coding	22/46	.	XM_038552403.1:c.3233C>T	XP_038408331.1:p.Ser1078Phe	3455	3233	1078	S/F	tCt/tTt	.	.	-1	.	SNV	XP_038408331	UU_Cfam_GSD_1.0_ROSY.refSeq.ensformat.gtf.gz
chr11	33810002	G	A	1	A	missense_variant	MODERATE	MPDZ	Transcript	XM_038552404	protein_coding	23/46	.	XM_038552404.1:c.3320C>T	XP_038408332.1:p.Ser1107Phe	3538	3320	1107	S/F	tCt/tTt	.	.	-1	.	SNV	XP_038408332	UU_Cfam_GSD_1.0_ROSY.refSeq.ensformat.gtf.gz
chr11	33810002	G	A	1	A	missense_variant	MODERATE	MPDZ	Transcript	XM_038552405	protein_coding	22/45	.	XM_038552405.1:c.3233C>T	XP_038408333.1:p.Ser1078Phe	3453	3233	1078	S/F	tCt/tTt	.	.	-1	.	SNV	XP_038408333	UU_Cfam_GSD_1.0_ROSY.refSeq.ensformat.gtf.gz
chr11	33810003	AGTGT	A	1	-	frameshift_variant	HIGH	MPDZ	Transcript	XM_038552393	protein_coding	23/49	.	XM_038552393.1:c.3315_3318del	XP_038408321.1:p.Arg1105SerfsTer8	3541-3544	3315-3318	1105-1106	RH/X	agACAC/ag	.	.	-1	.	deletion	XP_038408321	UU_Cfam_GSD_1.0_ROSY.refSeq.ensformat.gtf.gz
chr11	33810003	AGTGT	A	1	-	frameshift_variant	HIGH	MPDZ	Transcript	XM_038552394	protein_coding	23/49	.	XM_038552394.1:c.3297_3300del	XP_038408322.1:p.Arg1099SerfsTer8	3523-3526	3297-3300	1099-1100	RH/X	agACAC/ag	.	.	-1	.	deletion	XP_038408322	UU_Cfam_GSD_1.0_ROSY.refSeq.ensformat.gtf.gz
chr11	33810003	AGTGT	A	1	-	frameshift_variant	HIGH	MPDZ	Transcript	XM_038552395	protein_coding	22/48	.	XM_038552395.1:c.3246_3249del	XP_038408323.1:p.Arg1082SerfsTer8	3469-3472	3246-3249	1082-1083	RH/X	agACAC/ag	.	.	-1	.	deletion	XP_038408323	UU_Cfam_GSD_1.0_ROSY.refSeq.ensformat.gtf.gz
chr11	33810003	AGTGT	A	1	-	frameshift_variant	HIGH	MPDZ	Transcript	XM_038552396	protein_coding	23/48	.	XM_038552396.1:c.3315_3318del	XP_038408324.1:p.Arg1105SerfsTer8	3539-3542	3315-3318	1105-1106	RH/X	agACAC/ag	.	.	-1	.	deletion	XP_038408324	UU_Cfam_GSD_1.0_ROSY.refSeq.ensformat.gtf.gz
chr11	33810003	AGTGT	A	1	-	frameshift_variant	HIGH	MPDZ	Transcript	XM_038552397	protein_coding	22/48	.	XM_038552397.1:c.3228_3231del	XP_038408325.1:p.Arg1076SerfsTer8	3451-3454	3228-3231	1076-1077	RH/X	agACAC/ag	.	.	-1	.	deletion	XP_038408325	UU_Cfam_GSD_1.0_ROSY.refSeq.ensformat.gtf.gz
chr11	33810003	AGTGT	A	1	-	frameshift_variant	HIGH	MPDZ	Transcript	XM_038552398	protein_coding	23/48	.	XM_038552398.1:c.3315_3318del	XP_038408326.1:p.Arg1105SerfsTer8	3544-3547	3315-3318	1105-1106	RH/X	agACAC/ag	.	.	-1	.	deletion	XP_038408326	UU_Cfam_GSD_1.0_ROSY.refSeq.ensformat.gtf.gz
chr11	33810003	AGTGT	A	1	-	frameshift_variant	HIGH	MPDZ	Transcript	XM_038552399	protein_coding	22/48	.	XM_038552399.1:c.3198_3201del	XP_038408327.1:p.Arg1066SerfsTer8	3423-3426	3198-3201	1066-1067	RH/X	agACAC/ag	.	.	-1	.	deletion	XP_038408327	UU_Cfam_GSD_1.0_ROSY.refSeq.ensformat.gtf.gz
chr11	33810003	AGTGT	A	1	-	frameshift_variant	HIGH	MPDZ	Transcript	XM_038552400	protein_coding	22/47	.	XM_038552400.1:c.3228_3231del	XP_038408328.1:p.Arg1076SerfsTer8	3453-3456	3228-3231	1076-1077	RH/X	agACAC/ag	.	.	-1	.	deletion	XP_038408328	UU_Cfam_GSD_1.0_ROSY.refSeq.ensformat.gtf.gz
chr11	33810003	AGTGT	A	1	-	frameshift_variant	HIGH	MPDZ	Transcript	XM_038552401	protein_coding	21/47	.	XM_038552401.1:c.3156_3159del	XP_038408329.1:p.Arg1052SerfsTer8	3378-3381	3156-3159	1052-1053	RH/X	agACAC/ag	.	.	-1	.	deletion	XP_038408329	UU_Cfam_GSD_1.0_ROSY.refSeq.ensformat.gtf.gz
chr11	33810003	AGTGT	A	1	-	frameshift_variant	HIGH	MPDZ	Transcript	XM_038552402	protein_coding	23/47	.	XM_038552402.1:c.3315_3318del	XP_038408330.1:p.Arg1105SerfsTer8	3535-3538	3315-3318	1105-1106	RH/X	agACAC/ag	.	.	-1	.	deletion	XP_038408330	UU_Cfam_GSD_1.0_ROSY.refSeq.ensformat.gtf.gz
chr11	33810003	AGTGT	A	1	-	frameshift_variant	HIGH	MPDZ	Transcript	XM_038552403	protein_coding	22/46	.	XM_038552403.1:c.3228_3231del	XP_038408331.1:p.Arg1076SerfsTer8	3450-3453	3228-3231	1076-1077	RH/X	agACAC/ag	.	.	-1	.	deletion	XP_038408331	UU_Cfam_GSD_1.0_ROSY.refSeq.ensformat.gtf.gz
chr11	33810003	AGTGT	A	1	-	frameshift_variant	HIGH	MPDZ	Transcript	XM_038552404	protein_coding	23/46	.	XM_038552404.1:c.3315_3318del	XP_038408332.1:p.Arg1105SerfsTer8	3533-3536	3315-3318	1105-1106	RH/X	agACAC/ag	.	.	-1	.	deletion	XP_038408332	UU_Cfam_GSD_1.0_ROSY.refSeq.ensformat.gtf.gz
chr11	33810003	AGTGT	A	1	-	frameshift_variant	HIGH	MPDZ	Transcript	XM_038552405	protein_coding	22/45	.	XM_038552405.1:c.3228_3231del	XP_038408333.1:p.Arg1076SerfsTer8	3448-3451	3228-3231	1076-1077	RH/X	agACAC/ag	.	.	-1	.	deletion	XP_038408333	UU_Cfam_GSD_1.0_ROSY.refSeq.ensformat.gtf.gz
chr11	33810007	T	TACCC	1	ACCC	frameshift_variant	HIGH	MPDZ	Transcript	XM_038552393	protein_coding	23/49	.	XM_038552393.1:c.3314_3315insGGGT	XP_038408321.1:p.His1106GlyfsTer8	3540-3541	3314-3315	1105	R/RGX	aga/agGGGTa	.	.	-1	.	insertion	XP_038408321	UU_Cfam_GSD_1.0_ROSY.refSeq.ensformat.gtf.gz
chr11	33810007	T	TACCC	1	ACCC	frameshift_variant	HIGH	MPDZ	Transcript	XM_038552394	protein_coding	23/49	.	XM_038552394.1:c.3296_3297insGGGT	XP_038408322.1:p.His1100GlyfsTer8	3522-3523	3296-3297	1099	R/RGX	aga/agGGGTa	.	.	-1	.	insertion	XP_038408322	UU_Cfam_GSD_1.0_ROSY.refSeq.ensformat.gtf.gz
chr11	33810007	T	TACCC	1	ACCC	frameshift_variant	HIGH	MPDZ	Transcript	XM_038552395	protein_coding	22/48	.	XM_038552395.1:c.3245_3246insGGGT	XP_038408323.1:p.His1083GlyfsTer8	3468-3469	3245-3246	1082	R/RGX	aga/agGGGTa	.	.	-1	.	insertion	XP_038408323	UU_Cfam_GSD_1.0_ROSY.refSeq.ensformat.gtf.gz
chr11	33810007	T	TACCC	1	ACCC	frameshift_variant	HIGH	MPDZ	Transcript	XM_038552396	protein_coding	23/48	.	XM_038552396.1:c.3314_3315insGGGT	XP_038408324.1:p.His1106GlyfsTer8	3538-3539	3314-3315	1105	R/RGX	aga/agGGGTa	.	.	-1	.	insertion	XP_038408324	UU_Cfam_GSD_1.0_ROSY.refSeq.ensformat.gtf.gz
chr11	33810007	T	TACCC	1	ACCC	frameshift_variant	HIGH	MPDZ	Transcript	XM_038552397	protein_coding	22/48	.	XM_038552397.1:c.3227_3228insGGGT	XP_038408325.1:p.His1077GlyfsTer8	3450-3451	3227-3228	1076	R/RGX	aga/agGGGTa	.	.	-1	.	insertion	XP_038408325	UU_Cfam_GSD_1.0_ROSY.refSeq.ensformat.gtf.gz
chr11	33810007	T	TACCC	1	ACCC	frameshift_variant	HIGH	MPDZ	Transcript	XM_038552398	protein_coding	23/48	.	XM_038552398.1:c.3314_3315insGGGT	XP_038408326.1:p.His1106GlyfsTer8	3543-3544	3314-3315	1105	R/RGX	aga/agGGGTa	.	.	-1	.	insertion	XP_038408326	UU_Cfam_GSD_1.0_ROSY.refSeq.ensformat.gtf.gz
chr11	33810007	T	TACCC	1	ACCC	frameshift_variant	HIGH	MPDZ	Transcript	XM_038552399	protein_coding	22/48	.	XM_038552399.1:c.3197_3198insGGGT	XP_038408327.1:p.His1067GlyfsTer8	3422-3423	3197-3198	1066	R/RGX	aga/agGGGTa	.	.	-1	.	insertion	XP_038408327	UU_Cfam_GSD_1.0_ROSY.refSeq.ensformat.gtf.gz
chr11	33810007	T	TACCC	1	ACCC	frameshift_variant	HIGH	MPDZ	Transcript	XM_038552400	protein_coding	22/47	.	XM_038552400.1:c.3227_3228insGGGT	XP_038408328.1:p.His1077GlyfsTer8	3452-3453	3227-3228	1076	R/RGX	aga/agGGGTa	.	.	-1	.	insertion	XP_038408328	UU_Cfam_GSD_1.0_ROSY.refSeq.ensformat.gtf.gz
chr11	33810007	T	TACCC	1	ACCC	frameshift_variant	HIGH	MPDZ	Transcript	XM_038552401	protein_coding	21/47	.	XM_038552401.1:c.3155_3156insGGGT	XP_038408329.1:p.His1053GlyfsTer8	3377-3378	3155-3156	1052	R/RGX	aga/agGGGTa	.	.	-1	.	insertion	XP_038408329	UU_Cfam_GSD_1.0_ROSY.refSeq.ensformat.gtf.gz
chr11	33810007	T	TACCC	1	ACCC	frameshift_variant	HIGH	MPDZ	Transcript	XM_038552402	protein_coding	23/47	.	XM_038552402.1:c.3314_3315insGGGT	XP_038408330.1:p.His1106GlyfsTer8	3534-3535	3314-3315	1105	R/RGX	aga/agGGGTa	.	.	-1	.	insertion	XP_038408330	UU_Cfam_GSD_1.0_ROSY.refSeq.ensformat.gtf.gz
chr11	33810007	T	TACCC	1	ACCC	frameshift_variant	HIGH	MPDZ	Transcript	XM_038552403	protein_coding	22/46	.	XM_038552403.1:c.3227_3228insGGGT	XP_038408331.1:p.His1077GlyfsTer8	3449-3450	3227-3228	1076	R/RGX	aga/agGGGTa	.	.	-1	.	insertion	XP_038408331	UU_Cfam_GSD_1.0_ROSY.refSeq.ensformat.gtf.gz
chr11	33810007	T	TACCC	1	ACCC	frameshift_variant	HIGH	MPDZ	Transcript	XM_038552404	protein_coding	23/46	.	XM_038552404.1:c.3314_3315insGGGT	XP_038408332.1:p.His1106GlyfsTer8	3532-3533	3314-3315	1105	R/RGX	aga/agGGGTa	.	.	-1	.	insertion	XP_038408332	UU_Cfam_GSD_1.0_ROSY.refSeq.ensformat.gtf.gz
chr11	33810007	T	TACCC	1	ACCC	frameshift_variant	HIGH	MPDZ	Transcript	XM_038552405	protein_coding	22/45	.	XM_038552405.1:c.3227_3228insGGGT	XP_038408333.1:p.His1077GlyfsTer8	3447-3448	3227-3228	1076	R/RGX	aga/agGGGTa	.	.	-1	.	insertion	XP_038408333	UU_Cfam_GSD_1.0_ROSY.refSeq.ensformat.gtf.gz
chr11	33810009	T	C	1	C	missense_variant	MODERATE	MPDZ	Transcript	XM_038552393	protein_coding	23/49	.	XM_038552393.1:c.3313A>G	XP_038408321.1:p.Arg1105Gly	3539	3313	1105	R/G	Aga/Gga	.	.	-1	.	SNV	XP_038408321	UU_Cfam_GSD_1.0_ROSY.refSeq.ensformat.gtf.gz
chr11	33810009	T	C	1	C	missense_variant	MODERATE	MPDZ	Transcript	XM_038552394	protein_coding	23/49	.	XM_038552394.1:c.3295A>G	XP_038408322.1:p.Arg1099Gly	3521	3295	1099	R/G	Aga/Gga	.	.	-1	.	SNV	XP_038408322	UU_Cfam_GSD_1.0_ROSY.refSeq.ensformat.gtf.gz
chr11	33810009	T	C	1	C	missense_variant	MODERATE	MPDZ	Transcript	XM_038552395	protein_coding	22/48	.	XM_038552395.1:c.3244A>G	XP_038408323.1:p.Arg1082Gly	3467	3244	1082	R/G	Aga/Gga	.	.	-1	.	SNV	XP_038408323	UU_Cfam_GSD_1.0_ROSY.refSeq.ensformat.gtf.gz
chr11	33810009	T	C	1	C	missense_variant	MODERATE	MPDZ	Transcript	XM_038552396	protein_coding	23/48	.	XM_038552396.1:c.3313A>G	XP_038408324.1:p.Arg1105Gly	3537	3313	1105	R/G	Aga/Gga	.	.	-1	.	SNV	XP_038408324	UU_Cfam_GSD_1.0_ROSY.refSeq.ensformat.gtf.gz
chr11	33810009	T	C	1	C	missense_variant	MODERATE	MPDZ	Transcript	XM_038552397	protein_coding	22/48	.	XM_038552397.1:c.3226A>G	XP_038408325.1:p.Arg1076Gly	3449	3226	1076	R/G	Aga/Gga	.	.	-1	.	SNV	XP_038408325	UU_Cfam_GSD_1.0_ROSY.refSeq.ensformat.gtf.gz
chr11	33810009	T	C	1	C	missense_variant	MODERATE	MPDZ	Transcript	XM_038552398	protein_coding	23/48	.	XM_038552398.1:c.3313A>G	XP_038408326.1:p.Arg1105Gly	3542	3313	1105	R/G	Aga/Gga	.	.	-1	.	SNV	XP_038408326	UU_Cfam_GSD_1.0_ROSY.refSeq.ensformat.gtf.gz
chr11	33810009	T	C	1	C	missense_variant	MODERATE	MPDZ	Transcript	XM_038552399	protein_coding	22/48	.	XM_038552399.1:c.3196A>G	XP_038408327.1:p.Arg1066Gly	3421	3196	1066	R/G	Aga/Gga	.	.	-1	.	SNV	XP_038408327	UU_Cfam_GSD_1.0_ROSY.refSeq.ensformat.gtf.gz
chr11	33810009	T	C	1	C	missense_variant	MODERATE	MPDZ	Transcript	XM_038552400	protein_coding	22/47	.	XM_038552400.1:c.3226A>G	XP_038408328.1:p.Arg1076Gly	3451	3226	1076	R/G	Aga/Gga	.	.	-1	.	SNV	XP_038408328	UU_Cfam_GSD_1.0_ROSY.refSeq.ensformat.gtf.gz
chr11	33810009	T	C	1	C	missense_variant	MODERATE	MPDZ	Transcript	XM_038552401	protein_coding	21/47	.	XM_038552401.1:c.3154A>G	XP_038408329.1:p.Arg1052Gly	3376	3154	1052	R/G	Aga/Gga	.	.	-1	.	SNV	XP_038408329	UU_Cfam_GSD_1.0_ROSY.refSeq.ensformat.gtf.gz
chr11	33810009	T	C	1	C	missense_variant	MODERATE	MPDZ	Transcript	XM_038552402	protein_coding	23/47	.	XM_038552402.1:c.3313A>G	XP_038408330.1:p.Arg1105Gly	3533	3313	1105	R/G	Aga/Gga	.	.	-1	.	SNV	XP_038408330	UU_Cfam_GSD_1.0_ROSY.refSeq.ensformat.gtf.gz
chr11	33810009	T	C	1	C	missense_variant	MODERATE	MPDZ	Transcript	XM_038552403	protein_coding	22/46	.	XM_038552403.1:c.3226A>G	XP_038408331.1:p.Arg1076Gly	3448	3226	1076	R/G	Aga/Gga	.	.	-1	.	SNV	XP_038408331	UU_Cfam_GSD_1.0_ROSY.refSeq.ensformat.gtf.gz
chr11	33810009	T	C	1	C	missense_variant	MODERATE	MPDZ	Transcript	XM_038552404	protein_coding	23/46	.	XM_038552404.1:c.3313A>G	XP_038408332.1:p.Arg1105Gly	3531	3313	1105	R/G	Aga/Gga	.	.	-1	.	SNV	XP_038408332	UU_Cfam_GSD_1.0_ROSY.refSeq.ensformat.gtf.gz
chr11	33810009	T	C	1	C	missense_variant	MODERATE	MPDZ	Transcript	XM_038552405	protein_coding	22/45	.	XM_038552405.1:c.3226A>G	XP_038408333.1:p.Arg1076Gly	3446	3226	1076	R/G	Aga/Gga	.	.	-1	.	SNV	XP_038408333	UU_Cfam_GSD_1.0_ROSY.refSeq.ensformat.gtf.gz
chr11	67342276	C	T	1	T	missense_variant	MODERATE	LOC106559504	Transcript	XM_038553118	protein_coding	1/1	.	XM_038553118.1:c.61G>A	XP_038409046.1:p.Val21Met	85	61	21	V/M	Gtg/Atg	.	.	-1	.	SNV	XP_038409046	UU_Cfam_GSD_1.0_ROSY.refSeq.ensformat.gtf.gz
chr11	67342279	C	G	1	G	missense_variant	MODERATE	LOC106559504	Transcript	XM_038553118	protein_coding	1/1	.	XM_038553118.1:c.58G>C	XP_038409046.1:p.Val20Leu	82	58	20	V/L	Gta/Cta	.	.	-1	.	SNV	XP_038409046	UU_Cfam_GSD_1.0_ROSY.refSeq.ensformat.gtf.gz
chr12	1253770	T	C	1	C	missense_variant	MODERATE	PRRC2A	Transcript	XM_038553492	protein_coding	7/31	.	XM_038553492.1:c.749T>C	XP_038409420.1:p.Met250Thr	970	749	250	M/T	aTg/aCg	.	.	1	.	SNV	XP_038409420	UU_Cfam_GSD_1.0_ROSY.refSeq.ensformat.gtf.gz
chr12	1253770	T	C	1	C	missense_variant	MODERATE	PRRC2A	Transcript	XM_038553493	protein_coding	7/31	.	XM_038553493.1:c.749T>C	XP_038409421.1:p.Met250Thr	833	749	250	M/T	aTg/aCg	.	.	1	.	SNV	XP_038409421	UU_Cfam_GSD_1.0_ROSY.refSeq.ensformat.gtf.gz
chr12	1253770	T	C	1	C	missense_variant	MODERATE	PRRC2A	Transcript	XM_038553494	protein_coding	7/31	.	XM_038553494.1:c.749T>C	XP_038409422.1:p.Met250Thr	970	749	250	M/T	aTg/aCg	.	.	1	.	SNV	XP_038409422	UU_Cfam_GSD_1.0_ROSY.refSeq.ensformat.gtf.gz
chr12	20352481	A	G	1	G	missense_variant	MODERATE	EFHC1	Transcript	XM_038554306	protein_coding	10/14	.	XM_038554306.1:c.1466A>G	XP_038410234.1:p.Asp489Gly	1481	1466	489	D/G	gAc/gGc	.	.	1	.	SNV	XP_038410234	UU_Cfam_GSD_1.0_ROSY.refSeq.ensformat.gtf.gz
chr12	20352482	C	G	1	G	missense_variant	MODERATE	EFHC1	Transcript	XM_038554306	protein_coding	10/14	.	XM_038554306.1:c.1467C>G	XP_038410234.1:p.Asp489Glu	1482	1467	489	D/E	gaC/gaG	.	.	1	.	SNV	XP_038410234	UU_Cfam_GSD_1.0_ROSY.refSeq.ensformat.gtf.gz
chr12	20352485	C	G	1	G	missense_variant	MODERATE	EFHC1	Transcript	XM_038554306	protein_coding	10/14	.	XM_038554306.1:c.1470C>G	XP_038410234.1:p.Phe490Leu	1485	1470	490	F/L	ttC/ttG	.	.	1	.	SNV	XP_038410234	UU_Cfam_GSD_1.0_ROSY.refSeq.ensformat.gtf.gz
chr12	36078131	G	GTAAGTGTGTTCTTTTTTTTTTTTTTTTATTTTTTTATTTTTTATTTTTTATTTTATTTTATTTTTTTTT	1	TAAGTGTGTTCTTTTTTTTTTTTTTTTATTTTTTTATTTTTTATTTTTTATTTTATTTTATTTTTTTTT	splice_donor_variant	HIGH	CD109	Transcript	XM_038554537	protein_coding	.	32/32	XM_038554537.1:c.4162+13_4162+14insTTTTTTTTTTTTTTTATTTTTTTATTTTTTATTTTTTATTTTATTTTATTTTTTTTTTAAGTGTGTTCT	.	.	.	.	.	.	.	.	1	.	insertion	XP_038410465	UU_Cfam_GSD_1.0_ROSY.refSeq.ensformat.gtf.gz
chr12	36078131	G	GTAAGTGTGTTCTTTTTTTTTTTTTTTTATTTTTTTATTTTTTATTTTTTATTTTATTTTATTTTTTTTT	1	TAAGTGTGTTCTTTTTTTTTTTTTTTTATTTTTTTATTTTTTATTTTTTATTTTATTTTATTTTTTTTT	splice_donor_variant	HIGH	CD109	Transcript	XM_038554538	protein_coding	.	32/32	XM_038554538.1:c.4162+13_4162+14insTTTTTTTTTTTTTTTATTTTTTTATTTTTTATTTTTTATTTTATTTTATTTTTTTTTTAAGTGTGTTCT	.	.	.	.	.	.	.	.	1	.	insertion	XP_038410466	UU_Cfam_GSD_1.0_ROSY.refSeq.ensformat.gtf.gz
chr12	36078131	G	GTAAGTGTGTTCTTTTTTTTTTTTTTTTATTTTTTTATTTTTTATTTTTTATTTTATTTTATTTTTTTTT	1	TAAGTGTGTTCTTTTTTTTTTTTTTTTATTTTTTTATTTTTTATTTTTTATTTTATTTTATTTTTTTTT	splice_donor_variant	HIGH	CD109	Transcript	XM_038554539	protein_coding	.	27/27	XM_038554539.1:c.3337+13_3337+14insTTTTTTTTTTTTTTTATTTTTTTATTTTTTATTTTTTATTTTATTTTATTTTTTTTTTAAGTGTGTTCT	.	.	.	.	.	.	.	.	1	.	insertion	XP_038410467	UU_Cfam_GSD_1.0_ROSY.refSeq.ensformat.gtf.gz
chr12	57469906	C	T	1	T	missense_variant	MODERATE	FBXL4	Transcript	XM_038554779	protein_coding	4/10	.	XM_038554779.1:c.96G>A	XP_038410707.1:p.Met32Ile	568	96	32	M/I	atG/atA	.	.	-1	.	SNV	XP_038410707	UU_Cfam_GSD_1.0_ROSY.refSeq.ensformat.gtf.gz
chr12	57469906	C	T	1	T	missense_variant	MODERATE	FBXL4	Transcript	XM_038554780	protein_coding	3/9	.	XM_038554780.1:c.96G>A	XP_038410708.1:p.Met32Ile	440	96	32	M/I	atG/atA	.	.	-1	.	SNV	XP_038410708	UU_Cfam_GSD_1.0_ROSY.refSeq.ensformat.gtf.gz
chr12	57469906	C	T	1	T	missense_variant	MODERATE	FBXL4	Transcript	XM_038554782	protein_coding	4/10	.	XM_038554782.1:c.96G>A	XP_038410710.1:p.Met32Ile	501	96	32	M/I	atG/atA	.	.	-1	.	SNV	XP_038410710	UU_Cfam_GSD_1.0_ROSY.refSeq.ensformat.gtf.gz
chr12	57469907	A	G	1	G	missense_variant	MODERATE	FBXL4	Transcript	XM_038554779	protein_coding	4/10	.	XM_038554779.1:c.95T>C	XP_038410707.1:p.Met32Thr	567	95	32	M/T	aTg/aCg	.	.	-1	.	SNV	XP_038410707	UU_Cfam_GSD_1.0_ROSY.refSeq.ensformat.gtf.gz
chr12	57469907	A	G	1	G	missense_variant	MODERATE	FBXL4	Transcript	XM_038554780	protein_coding	3/9	.	XM_038554780.1:c.95T>C	XP_038410708.1:p.Met32Thr	439	95	32	M/T	aTg/aCg	.	.	-1	.	SNV	XP_038410708	UU_Cfam_GSD_1.0_ROSY.refSeq.ensformat.gtf.gz
chr12	57469907	A	G	1	G	missense_variant	MODERATE	FBXL4	Transcript	XM_038554782	protein_coding	4/10	.	XM_038554782.1:c.95T>C	XP_038410710.1:p.Met32Thr	500	95	32	M/T	aTg/aCg	.	.	-1	.	SNV	XP_038410710	UU_Cfam_GSD_1.0_ROSY.refSeq.ensformat.gtf.gz
chr12	68359078	A	G	2	G	missense_variant	MODERATE	REV3L	Transcript	XM_038554964	protein_coding	1/32	.	XM_038554964.1:c.50T>C	XP_038410892.1:p.Leu17Pro	145	50	17	L/P	cTg/cCg	.	.	-1	.	SNV	XP_038410892	UU_Cfam_GSD_1.0_ROSY.refSeq.ensformat.gtf.gz
chr12	68359078	A	G	2	G	missense_variant	MODERATE	REV3L	Transcript	XM_038554965	protein_coding	1/32	.	XM_038554965.1:c.50T>C	XP_038410893.1:p.Leu17Pro	144	50	17	L/P	cTg/cCg	.	.	-1	.	SNV	XP_038410893	UU_Cfam_GSD_1.0_ROSY.refSeq.ensformat.gtf.gz
chr13	60834368	C	T	1	T	missense_variant	MODERATE	LOC111098430	Transcript	XM_038556259	protein_coding	7/7	.	XM_038556259.1:c.131C>T	XP_038412187.1:p.Ala44Val	585	131	44	A/V	gCa/gTa	.	.	1	.	SNV	XP_038412187	UU_Cfam_GSD_1.0_ROSY.refSeq.ensformat.gtf.gz
chr13	60834368	C	T	1	T	missense_variant	MODERATE	LOC111098430	Transcript	XM_038556260	protein_coding	7/7	.	XM_038556260.1:c.131C>T	XP_038412188.1:p.Ala44Val	664	131	44	A/V	gCa/gTa	.	.	1	.	SNV	XP_038412188	UU_Cfam_GSD_1.0_ROSY.refSeq.ensformat.gtf.gz
chr13	60834368	C	T	1	T	missense_variant	MODERATE	LOC111098430	Transcript	XM_038556261	protein_coding	6/6	.	XM_038556261.1:c.131C>T	XP_038412189.1:p.Ala44Val	512	131	44	A/V	gCa/gTa	.	.	1	.	SNV	XP_038412189	UU_Cfam_GSD_1.0_ROSY.refSeq.ensformat.gtf.gz
chr13	60834368	C	T	1	T	missense_variant	MODERATE	LOC111098430	Transcript	XM_038556262	protein_coding	6/6	.	XM_038556262.1:c.131C>T	XP_038412190.1:p.Ala44Val	547	131	44	A/V	gCa/gTa	.	.	1	.	SNV	XP_038412190	UU_Cfam_GSD_1.0_ROSY.refSeq.ensformat.gtf.gz
chr13	60834368	C	T	1	T	missense_variant	MODERATE	LOC111098430	Transcript	XM_038556263	protein_coding	5/5	.	XM_038556263.1:c.131C>T	XP_038412191.1:p.Ala44Val	474	131	44	A/V	gCa/gTa	.	.	1	.	SNV	XP_038412191	UU_Cfam_GSD_1.0_ROSY.refSeq.ensformat.gtf.gz
chr13	60834368	C	T	1	T	missense_variant	MODERATE	LOC111098430	Transcript	XM_038556264	protein_coding	3/4	.	XM_038556264.1:c.131C>T	XP_038412192.1:p.Ala44Val	359	131	44	A/V	gCa/gTa	.	.	1	.	SNV	XP_038412192	UU_Cfam_GSD_1.0_ROSY.refSeq.ensformat.gtf.gz
chr14	52550320	A	C	1	C	missense_variant	MODERATE	BMT2	Transcript	XM_038557392	protein_coding	3/5	.	XM_038557392.1:c.357T>G	XP_038413320.1:p.Asp119Glu	388	357	119	D/E	gaT/gaG	.	.	-1	.	SNV	XP_038413320	UU_Cfam_GSD_1.0_ROSY.refSeq.ensformat.gtf.gz
chr14	52550320	A	C	1	C	missense_variant	MODERATE	BMT2	Transcript	XM_038557393	protein_coding	3/5	.	XM_038557393.1:c.225T>G	XP_038413321.1:p.Asp75Glu	808	225	75	D/E	gaT/gaG	.	.	-1	.	SNV	XP_038413321	UU_Cfam_GSD_1.0_ROSY.refSeq.ensformat.gtf.gz
chr14	52550320	A	C	1	C	missense_variant	MODERATE	BMT2	Transcript	XM_038557394	protein_coding	3/5	.	XM_038557394.1:c.126T>G	XP_038413322.1:p.Asp42Glu	1122	126	42	D/E	gaT/gaG	.	.	-1	.	SNV	XP_038413322	UU_Cfam_GSD_1.0_ROSY.refSeq.ensformat.gtf.gz
chr14	52550331	G	A	1	A	missense_variant	MODERATE	BMT2	Transcript	XM_038557392	protein_coding	3/5	.	XM_038557392.1:c.346C>T	XP_038413320.1:p.Leu116Phe	377	346	116	L/F	Ctt/Ttt	.	.	-1	.	SNV	XP_038413320	UU_Cfam_GSD_1.0_ROSY.refSeq.ensformat.gtf.gz
chr14	52550331	G	A	1	A	missense_variant	MODERATE	BMT2	Transcript	XM_038557393	protein_coding	3/5	.	XM_038557393.1:c.214C>T	XP_038413321.1:p.Leu72Phe	797	214	72	L/F	Ctt/Ttt	.	.	-1	.	SNV	XP_038413321	UU_Cfam_GSD_1.0_ROSY.refSeq.ensformat.gtf.gz
chr14	52550331	G	A	1	A	missense_variant	MODERATE	BMT2	Transcript	XM_038557394	protein_coding	3/5	.	XM_038557394.1:c.115C>T	XP_038413322.1:p.Leu39Phe	1111	115	39	L/F	Ctt/Ttt	.	.	-1	.	SNV	XP_038413322	UU_Cfam_GSD_1.0_ROSY.refSeq.ensformat.gtf.gz
chr15	14282152	G	C	1	C	missense_variant	MODERATE	TSPAN1	Transcript	XM_038558199	protein_coding	6/10	.	XM_038558199.1:c.283C>G	XP_038414127.1:p.Leu95Val	752	283	95	L/V	Ctc/Gtc	.	.	-1	.	SNV	XP_038414127	UU_Cfam_GSD_1.0_ROSY.refSeq.ensformat.gtf.gz
chr16	46289585	A	G	1	G	missense_variant	MODERATE	SNX25	Transcript	XM_038560391	protein_coding	4/19	.	XM_038560391.1:c.778T>C	XP_038416319.1:p.Phe260Leu	778	778	260	F/L	Ttc/Ctc	.	.	-1	.	SNV	XP_038416319	UU_Cfam_GSD_1.0_ROSY.refSeq.ensformat.gtf.gz
chr16	46289585	A	G	1	G	missense_variant	MODERATE	SNX25	Transcript	XM_038560392	protein_coding	4/19	.	XM_038560392.1:c.637T>C	XP_038416320.1:p.Phe213Leu	654	637	213	F/L	Ttc/Ctc	.	.	-1	.	SNV	XP_038416320	UU_Cfam_GSD_1.0_ROSY.refSeq.ensformat.gtf.gz
chr16	46289585	A	G	1	G	missense_variant	MODERATE	SNX25	Transcript	XM_038560393	protein_coding	4/19	.	XM_038560393.1:c.463T>C	XP_038416321.1:p.Phe155Leu	478	463	155	F/L	Ttc/Ctc	.	.	-1	.	SNV	XP_038416321	UU_Cfam_GSD_1.0_ROSY.refSeq.ensformat.gtf.gz
chr16	46289585	A	G	1	G	missense_variant	MODERATE	SNX25	Transcript	XM_038560394	protein_coding	4/19	.	XM_038560394.1:c.307T>C	XP_038416322.1:p.Phe103Leu	608	307	103	F/L	Ttc/Ctc	.	.	-1	.	SNV	XP_038416322	UU_Cfam_GSD_1.0_ROSY.refSeq.ensformat.gtf.gz
chr16	46289587	C	T	1	T	missense_variant	MODERATE	SNX25	Transcript	XM_038560391	protein_coding	4/19	.	XM_038560391.1:c.776G>A	XP_038416319.1:p.Arg259Lys	776	776	259	R/K	aGa/aAa	.	.	-1	.	SNV	XP_038416319	UU_Cfam_GSD_1.0_ROSY.refSeq.ensformat.gtf.gz
chr16	46289587	C	T	1	T	missense_variant	MODERATE	SNX25	Transcript	XM_038560392	protein_coding	4/19	.	XM_038560392.1:c.635G>A	XP_038416320.1:p.Arg212Lys	652	635	212	R/K	aGa/aAa	.	.	-1	.	SNV	XP_038416320	UU_Cfam_GSD_1.0_ROSY.refSeq.ensformat.gtf.gz
chr16	46289587	C	T	1	T	missense_variant	MODERATE	SNX25	Transcript	XM_038560393	protein_coding	4/19	.	XM_038560393.1:c.461G>A	XP_038416321.1:p.Arg154Lys	476	461	154	R/K	aGa/aAa	.	.	-1	.	SNV	XP_038416321	UU_Cfam_GSD_1.0_ROSY.refSeq.ensformat.gtf.gz
chr16	46289587	C	T	1	T	missense_variant	MODERATE	SNX25	Transcript	XM_038560394	protein_coding	4/19	.	XM_038560394.1:c.305G>A	XP_038416322.1:p.Arg102Lys	606	305	102	R/K	aGa/aAa	.	.	-1	.	SNV	XP_038416322	UU_Cfam_GSD_1.0_ROSY.refSeq.ensformat.gtf.gz
chr17	13187734	A	G	1	G	missense_variant	MODERATE	SMC6	Transcript	XM_038560825	protein_coding	18/27	.	XM_038560825.1:c.2122T>C	XP_038416753.1:p.Phe708Leu	2253	2122	708	F/L	Ttt/Ctt	.	.	-1	.	SNV	XP_038416753	UU_Cfam_GSD_1.0_ROSY.refSeq.ensformat.gtf.gz
chr17	13187734	A	G	1	G	missense_variant	MODERATE	SMC6	Transcript	XM_038560826	protein_coding	18/27	.	XM_038560826.1:c.2122T>C	XP_038416754.1:p.Phe708Leu	2148	2122	708	F/L	Ttt/Ctt	.	.	-1	.	SNV	XP_038416754	UU_Cfam_GSD_1.0_ROSY.refSeq.ensformat.gtf.gz
chr17	13187737	C	G	1	G	missense_variant	MODERATE	SMC6	Transcript	XM_038560825	protein_coding	18/27	.	XM_038560825.1:c.2119G>C	XP_038416753.1:p.Glu707Gln	2250	2119	707	E/Q	Gaa/Caa	.	.	-1	.	SNV	XP_038416753	UU_Cfam_GSD_1.0_ROSY.refSeq.ensformat.gtf.gz
chr17	13187737	C	G	1	G	missense_variant	MODERATE	SMC6	Transcript	XM_038560826	protein_coding	18/27	.	XM_038560826.1:c.2119G>C	XP_038416754.1:p.Glu707Gln	2145	2119	707	E/Q	Gaa/Caa	.	.	-1	.	SNV	XP_038416754	UU_Cfam_GSD_1.0_ROSY.refSeq.ensformat.gtf.gz
chr17	13887268	C	T	1	T	missense_variant	MODERATE	RDH14	Transcript	XM_038560843	protein_coding	1/2	.	XM_038560843.1:c.328G>A	XP_038416771.1:p.Val110Ile	391	328	110	V/I	Gtc/Atc	.	.	-1	.	SNV	XP_038416771	UU_Cfam_GSD_1.0_ROSY.refSeq.ensformat.gtf.gz
chr17	13887268	C	T	1	T	missense_variant	MODERATE	RDH14	Transcript	XM_038560844	protein_coding	1/2	.	XM_038560844.1:c.328G>A	XP_038416772.1:p.Val110Ile	392	328	110	V/I	Gtc/Atc	.	.	-1	.	SNV	XP_038416772	UU_Cfam_GSD_1.0_ROSY.refSeq.ensformat.gtf.gz
chr17	13887268	C	T	1	T	missense_variant	MODERATE	RDH14	Transcript	XM_038560845	protein_coding	1/2	.	XM_038560845.1:c.328G>A	XP_038416773.1:p.Val110Ile	391	328	110	V/I	Gtc/Atc	.	.	-1	.	SNV	XP_038416773	UU_Cfam_GSD_1.0_ROSY.refSeq.ensformat.gtf.gz
chr17	13887279	G	A	1	A	missense_variant	MODERATE	RDH14	Transcript	XM_038560843	protein_coding	1/2	.	XM_038560843.1:c.317C>T	XP_038416771.1:p.Ala106Val	380	317	106	A/V	gCc/gTc	.	.	-1	.	SNV	XP_038416771	UU_Cfam_GSD_1.0_ROSY.refSeq.ensformat.gtf.gz
chr17	13887279	G	A	1	A	missense_variant	MODERATE	RDH14	Transcript	XM_038560844	protein_coding	1/2	.	XM_038560844.1:c.317C>T	XP_038416772.1:p.Ala106Val	381	317	106	A/V	gCc/gTc	.	.	-1	.	SNV	XP_038416772	UU_Cfam_GSD_1.0_ROSY.refSeq.ensformat.gtf.gz
chr17	13887279	G	A	1	A	missense_variant	MODERATE	RDH14	Transcript	XM_038560845	protein_coding	1/2	.	XM_038560845.1:c.317C>T	XP_038416773.1:p.Ala106Val	380	317	106	A/V	gCc/gTc	.	.	-1	.	SNV	XP_038416773	UU_Cfam_GSD_1.0_ROSY.refSeq.ensformat.gtf.gz
chr17	13887282	G	C	1	C	missense_variant	MODERATE	RDH14	Transcript	XM_038560843	protein_coding	1/2	.	XM_038560843.1:c.314C>G	XP_038416771.1:p.Ala105Gly	377	314	105	A/G	gCg/gGg	.	.	-1	.	SNV	XP_038416771	UU_Cfam_GSD_1.0_ROSY.refSeq.ensformat.gtf.gz
chr17	13887282	G	C	1	C	missense_variant	MODERATE	RDH14	Transcript	XM_038560844	protein_coding	1/2	.	XM_038560844.1:c.314C>G	XP_038416772.1:p.Ala105Gly	378	314	105	A/G	gCg/gGg	.	.	-1	.	SNV	XP_038416772	UU_Cfam_GSD_1.0_ROSY.refSeq.ensformat.gtf.gz
chr17	13887282	G	C	1	C	missense_variant	MODERATE	RDH14	Transcript	XM_038560845	protein_coding	1/2	.	XM_038560845.1:c.314C>G	XP_038416773.1:p.Ala105Gly	377	314	105	A/G	gCg/gGg	.	.	-1	.	SNV	XP_038416773	UU_Cfam_GSD_1.0_ROSY.refSeq.ensformat.gtf.gz
chr17	13887286	C	T	1	T	missense_variant	MODERATE	RDH14	Transcript	XM_038560843	protein_coding	1/2	.	XM_038560843.1:c.310G>A	XP_038416771.1:p.Gly104Ser	373	310	104	G/S	Ggc/Agc	.	.	-1	.	SNV	XP_038416771	UU_Cfam_GSD_1.0_ROSY.refSeq.ensformat.gtf.gz
chr17	13887286	C	T	1	T	missense_variant	MODERATE	RDH14	Transcript	XM_038560844	protein_coding	1/2	.	XM_038560844.1:c.310G>A	XP_038416772.1:p.Gly104Ser	374	310	104	G/S	Ggc/Agc	.	.	-1	.	SNV	XP_038416772	UU_Cfam_GSD_1.0_ROSY.refSeq.ensformat.gtf.gz
chr17	13887286	C	T	1	T	missense_variant	MODERATE	RDH14	Transcript	XM_038560845	protein_coding	1/2	.	XM_038560845.1:c.310G>A	XP_038416773.1:p.Gly104Ser	373	310	104	G/S	Ggc/Agc	.	.	-1	.	SNV	XP_038416773	UU_Cfam_GSD_1.0_ROSY.refSeq.ensformat.gtf.gz
chr17	13887289	CGTCAGA	C	2	-	inframe_deletion	MODERATE	RDH14	Transcript	XM_038560843	protein_coding	1/2	.	XM_038560843.1:c.301_306del	XP_038416771.1:p.Ser101_Asp102del	364-369	301-306	101-102	SD/-	TCTGAC/-	.	.	-1	.	deletion	XP_038416771	UU_Cfam_GSD_1.0_ROSY.refSeq.ensformat.gtf.gz
chr17	13887289	CGTCAGA	C	2	-	inframe_deletion	MODERATE	RDH14	Transcript	XM_038560844	protein_coding	1/2	.	XM_038560844.1:c.301_306del	XP_038416772.1:p.Ser101_Asp102del	365-370	301-306	101-102	SD/-	TCTGAC/-	.	.	-1	.	deletion	XP_038416772	UU_Cfam_GSD_1.0_ROSY.refSeq.ensformat.gtf.gz
chr17	13887289	CGTCAGA	C	2	-	inframe_deletion	MODERATE	RDH14	Transcript	XM_038560845	protein_coding	1/2	.	XM_038560845.1:c.301_306del	XP_038416773.1:p.Ser101_Asp102del	364-369	301-306	101-102	SD/-	TCTGAC/-	.	.	-1	.	deletion	XP_038416773	UU_Cfam_GSD_1.0_ROSY.refSeq.ensformat.gtf.gz
chr17	13887304	C	CTGG	2	TGG	inframe_insertion	MODERATE	RDH14	Transcript	XM_038560843	protein_coding	1/2	.	XM_038560843.1:c.291_292insCCA	XP_038416771.1:p.Arg97_Glu98insPro	354-355	291-292	97-98	-/P	-/CCA	.	.	-1	.	insertion	XP_038416771	UU_Cfam_GSD_1.0_ROSY.refSeq.ensformat.gtf.gz
chr17	13887304	C	CTGG	2	TGG	inframe_insertion	MODERATE	RDH14	Transcript	XM_038560844	protein_coding	1/2	.	XM_038560844.1:c.291_292insCCA	XP_038416772.1:p.Arg97_Glu98insPro	355-356	291-292	97-98	-/P	-/CCA	.	.	-1	.	insertion	XP_038416772	UU_Cfam_GSD_1.0_ROSY.refSeq.ensformat.gtf.gz
chr17	13887304	C	CTGG	2	TGG	inframe_insertion	MODERATE	RDH14	Transcript	XM_038560845	protein_coding	1/2	.	XM_038560845.1:c.291_292insCCA	XP_038416773.1:p.Arg97_Glu98insPro	354-355	291-292	97-98	-/P	-/CCA	.	.	-1	.	insertion	XP_038416773	UU_Cfam_GSD_1.0_ROSY.refSeq.ensformat.gtf.gz
chr17	13887307	G	C	2	C	missense_variant	MODERATE	RDH14	Transcript	XM_038560843	protein_coding	1/2	.	XM_038560843.1:c.289C>G	XP_038416771.1:p.Arg97Gly	352	289	97	R/G	Cgc/Ggc	.	.	-1	.	SNV	XP_038416771	UU_Cfam_GSD_1.0_ROSY.refSeq.ensformat.gtf.gz
chr17	13887307	G	C	2	C	missense_variant	MODERATE	RDH14	Transcript	XM_038560844	protein_coding	1/2	.	XM_038560844.1:c.289C>G	XP_038416772.1:p.Arg97Gly	353	289	97	R/G	Cgc/Ggc	.	.	-1	.	SNV	XP_038416772	UU_Cfam_GSD_1.0_ROSY.refSeq.ensformat.gtf.gz
chr17	13887307	G	C	2	C	missense_variant	MODERATE	RDH14	Transcript	XM_038560845	protein_coding	1/2	.	XM_038560845.1:c.289C>G	XP_038416773.1:p.Arg97Gly	352	289	97	R/G	Cgc/Ggc	.	.	-1	.	SNV	XP_038416773	UU_Cfam_GSD_1.0_ROSY.refSeq.ensformat.gtf.gz
chr17	13887309	C	CACT	2	ACT	protein_altering_variant	MODERATE	RDH14	Transcript	XM_038560843	protein_coding	1/2	.	XM_038560843.1:c.286_287insAGT	XP_038416771.1:p.Gly96delinsGluCys	349-350	286-287	96	G/EC	ggc/gAGTgc	.	.	-1	.	insertion	XP_038416771	UU_Cfam_GSD_1.0_ROSY.refSeq.ensformat.gtf.gz
chr17	13887309	C	CACT	2	ACT	protein_altering_variant	MODERATE	RDH14	Transcript	XM_038560844	protein_coding	1/2	.	XM_038560844.1:c.286_287insAGT	XP_038416772.1:p.Gly96delinsGluCys	350-351	286-287	96	G/EC	ggc/gAGTgc	.	.	-1	.	insertion	XP_038416772	UU_Cfam_GSD_1.0_ROSY.refSeq.ensformat.gtf.gz
chr17	13887309	C	CACT	2	ACT	protein_altering_variant	MODERATE	RDH14	Transcript	XM_038560845	protein_coding	1/2	.	XM_038560845.1:c.286_287insAGT	XP_038416773.1:p.Gly96delinsGluCys	349-350	286-287	96	G/EC	ggc/gAGTgc	.	.	-1	.	insertion	XP_038416773	UU_Cfam_GSD_1.0_ROSY.refSeq.ensformat.gtf.gz
chr17	13887312	C	G	2	G	missense_variant	MODERATE	RDH14	Transcript	XM_038560843	protein_coding	1/2	.	XM_038560843.1:c.284G>C	XP_038416771.1:p.Gly95Ala	347	284	95	G/A	gGg/gCg	.	.	-1	.	SNV	XP_038416771	UU_Cfam_GSD_1.0_ROSY.refSeq.ensformat.gtf.gz
chr17	13887312	C	G	2	G	missense_variant	MODERATE	RDH14	Transcript	XM_038560844	protein_coding	1/2	.	XM_038560844.1:c.284G>C	XP_038416772.1:p.Gly95Ala	348	284	95	G/A	gGg/gCg	.	.	-1	.	SNV	XP_038416772	UU_Cfam_GSD_1.0_ROSY.refSeq.ensformat.gtf.gz
chr17	13887312	C	G	2	G	missense_variant	MODERATE	RDH14	Transcript	XM_038560845	protein_coding	1/2	.	XM_038560845.1:c.284G>C	XP_038416773.1:p.Gly95Ala	347	284	95	G/A	gGg/gCg	.	.	-1	.	SNV	XP_038416773	UU_Cfam_GSD_1.0_ROSY.refSeq.ensformat.gtf.gz
chr17	49846602	C	T	1	T	missense_variant	MODERATE	ALMS1	Transcript	XM_038561747	protein_coding	19/26	.	XM_038561747.1:c.12520G>A	XP_038417675.1:p.Val4174Ile	12572	12520	4174	V/I	Gtt/Att	.	.	-1	.	SNV	XP_038417675	UU_Cfam_GSD_1.0_ROSY.refSeq.ensformat.gtf.gz
chr17	55770004	C	T	1	T	missense_variant	MODERATE	WDR3	Transcript	XM_038561901	protein_coding	15/27	.	XM_038561901.1:c.1666C>T	XP_038417829.1:p.Arg556Cys	1954	1666	556	R/C	Cgt/Tgt	.	.	1	.	SNV	XP_038417829	UU_Cfam_GSD_1.0_ROSY.refSeq.ensformat.gtf.gz
chr17	55770004	C	T	1	T	missense_variant	MODERATE	WDR3	Transcript	XM_038561902	protein_coding	15/27	.	XM_038561902.1:c.1666C>T	XP_038417830.1:p.Arg556Cys	1795	1666	556	R/C	Cgt/Tgt	.	.	1	.	SNV	XP_038417830	UU_Cfam_GSD_1.0_ROSY.refSeq.ensformat.gtf.gz
chr17	60793641	G	GACCACC,GACCACCACC	1,1	ACCACC	inframe_insertion	MODERATE	C17H1orf56	Transcript	XM_038562207	protein_coding	1/2	.	XM_038562207.1:c.845_850dup	XP_038418135.1:p.Thr282_Thr283dup	940-941	825-826	275-276	-/TT	-/ACCACC	.	.	1	.	insertion	XP_038418135	UU_Cfam_GSD_1.0_ROSY.refSeq.ensformat.gtf.gz
chr17	60793641	G	GACCACC,GACCACCACC	1,1	ACCACCACC	inframe_insertion	MODERATE	C17H1orf56	Transcript	XM_038562207	protein_coding	1/2	.	XM_038562207.1:c.842_850dup	XP_038418135.1:p.Thr281_Thr283dup	940-941	850-851	284	S/TTT	-/ACCACCACC	.	.	1	.	insertion	XP_038418135	UU_Cfam_GSD_1.0_ROSY.refSeq.ensformat.gtf.gz
chr18	54868899	G	A	1	A	missense_variant	MODERATE	SCGB2A2_2	Transcript	XM_038562521	protein_coding	2/2	.	XM_038562521.1:c.209C>T	XP_038418449.1:p.Ser70Leu	209	209	70	S/L	tCg/tTg	.	.	-1	.	SNV	XP_038418449	UU_Cfam_GSD_1.0_ROSY.refSeq.ensformat.gtf.gz
chr18	55342877	A	G	1	G	missense_variant	MODERATE	DAGLA	Transcript	XM_038564358	protein_coding	18/20	.	XM_038564358.1:c.1922T>C	XP_038420286.1:p.Ile641Thr	3085	1922	641	I/T	aTc/aCc	.	.	-1	.	SNV	XP_038420286	UU_Cfam_GSD_1.0_ROSY.refSeq.ensformat.gtf.gz
chr18	55342877	A	G	1	G	missense_variant	MODERATE	DAGLA	Transcript	XM_038564359	protein_coding	18/20	.	XM_038564359.1:c.1922T>C	XP_038420287.1:p.Ile641Thr	2263	1922	641	I/T	aTc/aCc	.	.	-1	.	SNV	XP_038420287	UU_Cfam_GSD_1.0_ROSY.refSeq.ensformat.gtf.gz
chr18	55342877	A	G	1	G	missense_variant	MODERATE	DAGLA	Transcript	XM_038564360	protein_coding	18/20	.	XM_038564360.1:c.1922T>C	XP_038420288.1:p.Ile641Thr	2731	1922	641	I/T	aTc/aCc	.	.	-1	.	SNV	XP_038420288	UU_Cfam_GSD_1.0_ROSY.refSeq.ensformat.gtf.gz
chr18	55342877	A	G	1	G	missense_variant	MODERATE	DAGLA	Transcript	XM_038564361	protein_coding	18/20	.	XM_038564361.1:c.1922T>C	XP_038420289.1:p.Ile641Thr	2086	1922	641	I/T	aTc/aCc	.	.	-1	.	SNV	XP_038420289	UU_Cfam_GSD_1.0_ROSY.refSeq.ensformat.gtf.gz
chr18	55342877	A	G	1	G	missense_variant	MODERATE	DAGLA	Transcript	XM_038564362	protein_coding	17/19	.	XM_038564362.1:c.1841T>C	XP_038420290.1:p.Ile614Thr	2005	1841	614	I/T	aTc/aCc	.	.	-1	.	SNV	XP_038420290	UU_Cfam_GSD_1.0_ROSY.refSeq.ensformat.gtf.gz
chr18	55342877	A	G	1	G	missense_variant	MODERATE	DAGLA	Transcript	XM_038564363	protein_coding	17/19	.	XM_038564363.1:c.1511T>C	XP_038420291.1:p.Ile504Thr	1756	1511	504	I/T	aTc/aCc	.	.	-1	.	SNV	XP_038420291	UU_Cfam_GSD_1.0_ROSY.refSeq.ensformat.gtf.gz
chr18	55342877	A	G	1	G	missense_variant	MODERATE	DAGLA	Transcript	XM_038564364	protein_coding	17/19	.	XM_038564364.1:c.1511T>C	XP_038420292.1:p.Ile504Thr	1751	1511	504	I/T	aTc/aCc	.	.	-1	.	SNV	XP_038420292	UU_Cfam_GSD_1.0_ROSY.refSeq.ensformat.gtf.gz
chr18	55342881	C	G	1	G	missense_variant	MODERATE	DAGLA	Transcript	XM_038564358	protein_coding	18/20	.	XM_038564358.1:c.1918G>C	XP_038420286.1:p.Val640Leu	3081	1918	640	V/L	Gtg/Ctg	.	.	-1	.	SNV	XP_038420286	UU_Cfam_GSD_1.0_ROSY.refSeq.ensformat.gtf.gz
chr18	55342881	C	G	1	G	missense_variant	MODERATE	DAGLA	Transcript	XM_038564359	protein_coding	18/20	.	XM_038564359.1:c.1918G>C	XP_038420287.1:p.Val640Leu	2259	1918	640	V/L	Gtg/Ctg	.	.	-1	.	SNV	XP_038420287	UU_Cfam_GSD_1.0_ROSY.refSeq.ensformat.gtf.gz
chr18	55342881	C	G	1	G	missense_variant	MODERATE	DAGLA	Transcript	XM_038564360	protein_coding	18/20	.	XM_038564360.1:c.1918G>C	XP_038420288.1:p.Val640Leu	2727	1918	640	V/L	Gtg/Ctg	.	.	-1	.	SNV	XP_038420288	UU_Cfam_GSD_1.0_ROSY.refSeq.ensformat.gtf.gz
chr18	55342881	C	G	1	G	missense_variant	MODERATE	DAGLA	Transcript	XM_038564361	protein_coding	18/20	.	XM_038564361.1:c.1918G>C	XP_038420289.1:p.Val640Leu	2082	1918	640	V/L	Gtg/Ctg	.	.	-1	.	SNV	XP_038420289	UU_Cfam_GSD_1.0_ROSY.refSeq.ensformat.gtf.gz
chr18	55342881	C	G	1	G	missense_variant	MODERATE	DAGLA	Transcript	XM_038564362	protein_coding	17/19	.	XM_038564362.1:c.1837G>C	XP_038420290.1:p.Val613Leu	2001	1837	613	V/L	Gtg/Ctg	.	.	-1	.	SNV	XP_038420290	UU_Cfam_GSD_1.0_ROSY.refSeq.ensformat.gtf.gz
chr18	55342881	C	G	1	G	missense_variant	MODERATE	DAGLA	Transcript	XM_038564363	protein_coding	17/19	.	XM_038564363.1:c.1507G>C	XP_038420291.1:p.Val503Leu	1752	1507	503	V/L	Gtg/Ctg	.	.	-1	.	SNV	XP_038420291	UU_Cfam_GSD_1.0_ROSY.refSeq.ensformat.gtf.gz
chr18	55342881	C	G	1	G	missense_variant	MODERATE	DAGLA	Transcript	XM_038564364	protein_coding	17/19	.	XM_038564364.1:c.1507G>C	XP_038420292.1:p.Val503Leu	1747	1507	503	V/L	Gtg/Ctg	.	.	-1	.	SNV	XP_038420292	UU_Cfam_GSD_1.0_ROSY.refSeq.ensformat.gtf.gz
chr19	23819165	T	C	1	C	missense_variant	MODERATE	UGGT1	Transcript	XM_038564808	protein_coding	22/41	.	XM_038564808.1:c.2192A>G	XP_038420736.1:p.Asp731Gly	2412	2192	731	D/G	gAt/gGt	.	.	-1	.	SNV	XP_038420736	UU_Cfam_GSD_1.0_ROSY.refSeq.ensformat.gtf.gz
chr19	23819165	T	C	1	C	missense_variant	MODERATE	UGGT1	Transcript	XM_038564809	protein_coding	21/40	.	XM_038564809.1:c.2168A>G	XP_038420737.1:p.Asp723Gly	2388	2168	723	D/G	gAt/gGt	.	.	-1	.	SNV	XP_038420737	UU_Cfam_GSD_1.0_ROSY.refSeq.ensformat.gtf.gz
chr20	57228314	G	A	2	A	missense_variant	MODERATE	LINGO3	Transcript	XM_038565346	protein_coding	1/1	.	XM_038565346.1:c.1360G>A	XP_038421274.1:p.Ala454Thr	1360	1360	454	A/T	Gcg/Acg	.	.	1	.	SNV	XP_038421274	UU_Cfam_GSD_1.0_ROSY.refSeq.ensformat.gtf.gz
chr20	58328943	C	T	1	T	missense_variant	MODERATE	PALM	Transcript	XM_038568055	protein_coding	9/9	.	XM_038568055.1:c.1066G>A	XP_038423983.1:p.Ala356Thr	1224	1066	356	A/T	Gcg/Acg	.	.	-1	.	SNV	XP_038423983	UU_Cfam_GSD_1.0_ROSY.refSeq.ensformat.gtf.gz
chr20	58328943	C	T	1	T	missense_variant	MODERATE	PALM	Transcript	XM_038568056	protein_coding	9/9	.	XM_038568056.1:c.1030G>A	XP_038423984.1:p.Ala344Thr	1265	1030	344	A/T	Gcg/Acg	.	.	-1	.	SNV	XP_038423984	UU_Cfam_GSD_1.0_ROSY.refSeq.ensformat.gtf.gz
chr20	58328943	C	T	1	T	missense_variant	MODERATE	PALM	Transcript	XM_038568057	protein_coding	8/8	.	XM_038568057.1:c.934G>A	XP_038423985.1:p.Ala312Thr	1099	934	312	A/T	Gcg/Acg	.	.	-1	.	SNV	XP_038423985	UU_Cfam_GSD_1.0_ROSY.refSeq.ensformat.gtf.gz
chr21	29048977	C	G	1	G	missense_variant	MODERATE	LOC485282	Transcript	XM_038568112	protein_coding	1/2	.	XM_038568112.1:c.8C>G	XP_038424040.1:p.Ser3Cys	8	8	3	S/C	tCt/tGt	.	.	1	.	SNV	XP_038424040	UU_Cfam_GSD_1.0_ROSY.refSeq.ensformat.gtf.gz
chr23	3105119	C	T	1	T	missense_variant	MODERATE	SNRK	Transcript	XM_038570268	protein_coding	7/7	.	XM_038570268.1:c.1658G>A	XP_038426196.1:p.Arg553Gln	2004	1658	553	R/Q	cGg/cAg	.	.	-1	.	SNV	XP_038426196	UU_Cfam_GSD_1.0_ROSY.refSeq.ensformat.gtf.gz
chr23	3105119	C	T	1	T	missense_variant	MODERATE	SNRK	Transcript	XM_038570269	protein_coding	7/7	.	XM_038570269.1:c.1658G>A	XP_038426197.1:p.Arg553Gln	1889	1658	553	R/Q	cGg/cAg	.	.	-1	.	SNV	XP_038426197	UU_Cfam_GSD_1.0_ROSY.refSeq.ensformat.gtf.gz
chr23	3105119	C	T	1	T	missense_variant	MODERATE	SNRK	Transcript	XM_038570270	protein_coding	6/6	.	XM_038570270.1:c.1658G>A	XP_038426198.1:p.Arg553Gln	1903	1658	553	R/Q	cGg/cAg	.	.	-1	.	SNV	XP_038426198	UU_Cfam_GSD_1.0_ROSY.refSeq.ensformat.gtf.gz
chr23	3105119	C	T	1	T	missense_variant	MODERATE	SNRK	Transcript	XM_038570271	protein_coding	7/7	.	XM_038570271.1:c.1658G>A	XP_038426199.1:p.Arg553Gln	1965	1658	553	R/Q	cGg/cAg	.	.	-1	.	SNV	XP_038426199	UU_Cfam_GSD_1.0_ROSY.refSeq.ensformat.gtf.gz
chr23	3105119	C	T	1	T	missense_variant	MODERATE	SNRK	Transcript	XM_038570272	protein_coding	6/6	.	XM_038570272.1:c.1040G>A	XP_038426200.1:p.Arg347Gln	1207	1040	347	R/Q	cGg/cAg	.	.	-1	.	SNV	XP_038426200	UU_Cfam_GSD_1.0_ROSY.refSeq.ensformat.gtf.gz
chr23	4388623	C	CGCCACTAACAATTTTGTCTTTAATAAGGGACTTGCAACAAAGCATT	1	GCCACTAACAATTTTGTCTTTAATAAGGGACTTGCAACAAAGCATT	frameshift_variant	HIGH	PDCD6IP	Transcript	XM_038570338	protein_coding	16/18	.	XM_038570338.1:c.2158_2159insCTAACAATTTTGTCTTTAATAAGGGACTTGCAACAAAGCATTGCCA	XP_038426266.1:p.Arg720ThrfsTer19	2240-2241	2154-2155	718-719	-/ATNNFVFNKGLATKHX	-/GCCACTAACAATTTTGTCTTTAATAAGGGACTTGCAACAAAGCATT	.	.	1	.	insertion	XP_038426266	UU_Cfam_GSD_1.0_ROSY.refSeq.ensformat.gtf.gz
chr23	4388623	C	CGCCACTAACAATTTTGTCTTTAATAAGGGACTTGCAACAAAGCATT	1	GCCACTAACAATTTTGTCTTTAATAAGGGACTTGCAACAAAGCATT	frameshift_variant	HIGH	PDCD6IP	Transcript	XM_038570339	protein_coding	16/18	.	XM_038570339.1:c.2143_2144insCTAACAATTTTGTCTTTAATAAGGGACTTGCAACAAAGCATTGCCA	XP_038426267.1:p.Arg715ThrfsTer19	2225-2226	2139-2140	713-714	-/ATNNFVFNKGLATKHX	-/GCCACTAACAATTTTGTCTTTAATAAGGGACTTGCAACAAAGCATT	.	.	1	.	insertion	XP_038426267	UU_Cfam_GSD_1.0_ROSY.refSeq.ensformat.gtf.gz
chr23	12204807	C	G	1	G	missense_variant	MODERATE	CYP8B1	Transcript	XM_038570587	protein_coding	1/2	.	XM_038570587.1:c.1353G>C	XP_038426515.1:p.Lys451Asn	1474	1353	451	K/N	aaG/aaC	.	.	-1	.	SNV	XP_038426515	UU_Cfam_GSD_1.0_ROSY.refSeq.ensformat.gtf.gz
chr23	28015177	C	CGAGGAGAGAAGGGGGCAAAGGGAATCAGAGGGAGGAGGGTAAGAACCAAAGGAATTTCACAAGGTCTATA	1	GAGGAGAGAAGGGGGCAAAGGGAATCAGAGGGAGGAGGGTAAGAACCAAAGGAATTTCACAAGGTCTATA	stop_gained&frameshift_variant	HIGH	LOC610614	Transcript	XM_038570811	protein_coding	28/38	.	XM_038570811.1:c.5097_5130+36dup	.	5217-5218	5092-5093	1698	R/RGEKGAKGIRGRRVRTKGISQGL*X	cga/cGAGGAGAGAAGGGGGCAAAGGGAATCAGAGGGAGGAGGGTAAGAACCAAAGGAATTTCACAAGGTCTATAga	.	.	1	.	insertion	XP_038426739	UU_Cfam_GSD_1.0_ROSY.refSeq.ensformat.gtf.gz
chr23	52525792	G	A	1	A	missense_variant	MODERATE	LXN	Transcript	XM_038571317	protein_coding	4/6	.	XM_038571317.1:c.458C>T	XP_038427245.1:p.Thr153Met	495	458	153	T/M	aCg/aTg	.	.	-1	.	SNV	XP_038427245	UU_Cfam_GSD_1.0_ROSY.refSeq.ensformat.gtf.gz
chr24	12167487	C	G	1	G	missense_variant	MODERATE	SLX4IP	Transcript	XM_038571615	protein_coding	11/11	.	XM_038571615.1:c.1210G>C	XP_038427543.1:p.Gly404Arg	2331	1210	404	G/R	Ggc/Cgc	.	.	-1	.	SNV	XP_038427543	UU_Cfam_GSD_1.0_ROSY.refSeq.ensformat.gtf.gz
chr24	12167489	C	A	1	A	missense_variant	MODERATE	SLX4IP	Transcript	XM_038571615	protein_coding	11/11	.	XM_038571615.1:c.1208G>T	XP_038427543.1:p.Arg403Ile	2329	1208	403	R/I	aGa/aTa	.	.	-1	.	SNV	XP_038427543	UU_Cfam_GSD_1.0_ROSY.refSeq.ensformat.gtf.gz
chr24	12167497	C	G	1	G	missense_variant	MODERATE	SLX4IP	Transcript	XM_038571615	protein_coding	11/11	.	XM_038571615.1:c.1200G>C	XP_038427543.1:p.Lys400Asn	2321	1200	400	K/N	aaG/aaC	.	.	-1	.	SNV	XP_038427543	UU_Cfam_GSD_1.0_ROSY.refSeq.ensformat.gtf.gz
chr24	13163835	C	CGGAGGGAGGCGGCGGGACCGGGCGGGGGGGCGG	2	GGAGGGAGGCGGCGGGACCGGGCGGGGGGGCGG	inframe_insertion	MODERATE	LOC119865624	Transcript	XM_038571631	protein_coding	2/2	.	XM_038571631.1:c.396_397insAGGCGGCGGGACCGGGCGGGGGGGCGGGGAGGG	XP_038427559.1:p.Gly132_Pro133insArgArgArgAspArgAlaGlyGlyArgGlyGly	913-914	390-391	130-131	-/GGRRRDRAGGR	-/GGAGGGAGGCGGCGGGACCGGGCGGGGGGGCGG	.	.	1	.	insertion	XP_038427559	UU_Cfam_GSD_1.0_ROSY.refSeq.ensformat.gtf.gz
chr24	25060988	C	T	1	T	missense_variant	MODERATE	SPAG4	Transcript	XM_038572133	protein_coding	1/12	.	XM_038572133.1:c.131C>T	XP_038428061.1:p.Pro44Leu	208	131	44	P/L	cCg/cTg	.	.	1	.	SNV	XP_038428061	UU_Cfam_GSD_1.0_ROSY.refSeq.ensformat.gtf.gz
chr24	25060988	C	T	1	T	missense_variant	MODERATE	SPAG4	Transcript	XM_038572134	protein_coding	1/12	.	XM_038572134.1:c.131C>T	XP_038428062.1:p.Pro44Leu	203	131	44	P/L	cCg/cTg	.	.	1	.	SNV	XP_038428062	UU_Cfam_GSD_1.0_ROSY.refSeq.ensformat.gtf.gz
chr24	25060988	C	T	1	T	missense_variant	MODERATE	SPAG4	Transcript	XM_038572135	protein_coding	1/12	.	XM_038572135.1:c.131C>T	XP_038428063.1:p.Pro44Leu	219	131	44	P/L	cCg/cTg	.	.	1	.	SNV	XP_038428063	UU_Cfam_GSD_1.0_ROSY.refSeq.ensformat.gtf.gz
chr24	25060988	C	T	1	T	missense_variant	MODERATE	SPAG4	Transcript	XM_038572136	protein_coding	1/11	.	XM_038572136.1:c.131C>T	XP_038428064.1:p.Pro44Leu	260	131	44	P/L	cCg/cTg	.	.	1	.	SNV	XP_038428064	UU_Cfam_GSD_1.0_ROSY.refSeq.ensformat.gtf.gz
chr24	25060988	C	T	1	T	missense_variant	MODERATE	SPAG4	Transcript	XM_038572137	protein_coding	1/12	.	XM_038572137.1:c.131C>T	XP_038428065.1:p.Pro44Leu	207	131	44	P/L	cCg/cTg	.	.	1	.	SNV	XP_038428065	UU_Cfam_GSD_1.0_ROSY.refSeq.ensformat.gtf.gz
chr24	25060988	C	T	1	T	missense_variant	MODERATE	SPAG4	Transcript	XM_038572138	protein_coding	1/12	.	XM_038572138.1:c.131C>T	XP_038428066.1:p.Pro44Leu	212	131	44	P/L	cCg/cTg	.	.	1	.	SNV	XP_038428066	UU_Cfam_GSD_1.0_ROSY.refSeq.ensformat.gtf.gz
chr24	25060988	C	T	1	T	missense_variant	MODERATE	SPAG4	Transcript	XM_038572139	protein_coding	1/11	.	XM_038572139.1:c.131C>T	XP_038428067.1:p.Pro44Leu	222	131	44	P/L	cCg/cTg	.	.	1	.	SNV	XP_038428067	UU_Cfam_GSD_1.0_ROSY.refSeq.ensformat.gtf.gz
chr24	25060988	C	T	1	T	missense_variant	MODERATE	SPAG4	Transcript	XM_038572140	protein_coding	1/10	.	XM_038572140.1:c.131C>T	XP_038428068.1:p.Pro44Leu	260	131	44	P/L	cCg/cTg	.	.	1	.	SNV	XP_038428068	UU_Cfam_GSD_1.0_ROSY.refSeq.ensformat.gtf.gz
chr24	25060988	C	T	1	T	missense_variant	MODERATE	SPAG4	Transcript	XM_038572141	protein_coding	1/12	.	XM_038572141.1:c.131C>T	XP_038428069.1:p.Pro44Leu	257	131	44	P/L	cCg/cTg	.	.	1	.	SNV	XP_038428069	UU_Cfam_GSD_1.0_ROSY.refSeq.ensformat.gtf.gz
chr24	25060988	C	T	1	T	missense_variant	MODERATE	SPAG4	Transcript	XM_038572142	protein_coding	1/12	.	XM_038572142.1:c.131C>T	XP_038428070.1:p.Pro44Leu	201	131	44	P/L	cCg/cTg	.	.	1	.	SNV	XP_038428070	UU_Cfam_GSD_1.0_ROSY.refSeq.ensformat.gtf.gz
chr24	25060988	C	T	1	T	missense_variant	MODERATE	SPAG4	Transcript	XM_038572144	protein_coding	1/11	.	XM_038572144.1:c.131C>T	XP_038428072.1:p.Pro44Leu	258	131	44	P/L	cCg/cTg	.	.	1	.	SNV	XP_038428072	UU_Cfam_GSD_1.0_ROSY.refSeq.ensformat.gtf.gz
chr24	25060988	C	T	1	T	missense_variant	MODERATE	SPAG4	Transcript	XM_038572145	protein_coding	1/11	.	XM_038572145.1:c.131C>T	XP_038428073.1:p.Pro44Leu	238	131	44	P/L	cCg/cTg	.	.	1	.	SNV	XP_038428073	UU_Cfam_GSD_1.0_ROSY.refSeq.ensformat.gtf.gz
chr24	25060988	C	T	1	T	missense_variant	MODERATE	SPAG4	Transcript	XM_038572146	protein_coding	1/11	.	XM_038572146.1:c.131C>T	XP_038428074.1:p.Pro44Leu	228	131	44	P/L	cCg/cTg	.	.	1	.	SNV	XP_038428074	UU_Cfam_GSD_1.0_ROSY.refSeq.ensformat.gtf.gz
chr24	25060988	C	T	1	T	missense_variant	MODERATE	SPAG4	Transcript	XM_038572148	protein_coding	1/10	.	XM_038572148.1:c.131C>T	XP_038428076.1:p.Pro44Leu	244	131	44	P/L	cCg/cTg	.	.	1	.	SNV	XP_038428076	UU_Cfam_GSD_1.0_ROSY.refSeq.ensformat.gtf.gz
chr25	11290789	T	A	2	A	missense_variant	MODERATE	FLT1	Transcript	XM_038573380	protein_coding	1/30	.	XM_038573380.1:c.34T>A	XP_038429308.1:p.Cys12Ser	123	34	12	C/S	Tgc/Agc	.	.	1	.	SNV	XP_038429308	UU_Cfam_GSD_1.0_ROSY.refSeq.ensformat.gtf.gz
chr25	11290789	T	A	2	A	missense_variant	MODERATE	FLT1	Transcript	XM_038573381	protein_coding	1/30	.	XM_038573381.1:c.34T>A	XP_038429309.1:p.Cys12Ser	374	34	12	C/S	Tgc/Agc	.	.	1	.	SNV	XP_038429309	UU_Cfam_GSD_1.0_ROSY.refSeq.ensformat.gtf.gz
chr25	50822435	G	GCGGGCAGCCAGGGTGCTGGGGT	1	CGGGCAGCCAGGGTGCTGGGGT	frameshift_variant	HIGH	ANKMY1	Transcript	XM_038574402	protein_coding	17/17	.	XM_038574402.1:c.3007_3008insACCCCAGCACCCTGGCTGCCCG	XP_038430330.1:p.Ala1003AspfsTer34	3125-3126	3007-3008	1003	A/DPSTLAARX	gcc/gACCCCAGCACCCTGGCTGCCCGcc	.	.	-1	.	insertion	XP_038430330	UU_Cfam_GSD_1.0_ROSY.refSeq.ensformat.gtf.gz
chr26	38247	G	GGCTCTTGAGGCCACCAGGGCAGAGGGAGGGAGGTGGTGGATTCCTGGACAAGGACAGTGAAGAGGTGGTTACCACCCGTTGGCGAACCTCTCTGGGGAAGTTCCA	1	GCTCTTGAGGCCACCAGGGCAGAGGGAGGGAGGTGGTGGATTCCTGGACAAGGACAGTGAAGAGGTGGTTACCACCCGTTGGCGAACCTCTCTGGGGAAGTTCCA	inframe_insertion	MODERATE	ANHX	Transcript	XM_038574538	protein_coding	4/10	.	XM_038574538.1:c.420_421insTGGAACTTCCCCAGAGAGGTTCGCCAACGGGTGGTAACCACCTCTTCACTGTCCTTGTCCAGGAATCCACCACCTCCCTCCCTCTGCCCTGGTGGCCTCAAGAGC	XP_038430466.1:p.Ser140_Arg141insTrpAsnPheProArgGluValArgGlnArgValValThrThrSerSerLeuSerLeuSerArgAsnProProProProSerLeuCysProGlyGlyLeuLysSer	537-538	420-421	140-141	-/WNFPREVRQRVVTTSSLSLSRNPPPPSLCPGGLKS	-/TGGAACTTCCCCAGAGAGGTTCGCCAACGGGTGGTAACCACCTCTTCACTGTCCTTGTCCAGGAATCCACCACCTCCCTCCCTCTGCCCTGGTGGCCTCAAGAGC	.	.	-1	.	insertion	XP_038430466	UU_Cfam_GSD_1.0_ROSY.refSeq.ensformat.gtf.gz
chr26	38247	G	GGCTCTTGAGGCCACCAGGGCAGAGGGAGGGAGGTGGTGGATTCCTGGACAAGGACAGTGAAGAGGTGGTTACCACCCGTTGGCGAACCTCTCTGGGGAAGTTCCA	1	GCTCTTGAGGCCACCAGGGCAGAGGGAGGGAGGTGGTGGATTCCTGGACAAGGACAGTGAAGAGGTGGTTACCACCCGTTGGCGAACCTCTCTGGGGAAGTTCCA	inframe_insertion	MODERATE	ANHX	Transcript	XM_038574539	protein_coding	4/11	.	XM_038574539.1:c.420_421insTGGAACTTCCCCAGAGAGGTTCGCCAACGGGTGGTAACCACCTCTTCACTGTCCTTGTCCAGGAATCCACCACCTCCCTCCCTCTGCCCTGGTGGCCTCAAGAGC	XP_038430467.1:p.Ser140_Arg141insTrpAsnPheProArgGluValArgGlnArgValValThrThrSerSerLeuSerLeuSerArgAsnProProProProSerLeuCysProGlyGlyLeuLysSer	537-538	420-421	140-141	-/WNFPREVRQRVVTTSSLSLSRNPPPPSLCPGGLKS	-/TGGAACTTCCCCAGAGAGGTTCGCCAACGGGTGGTAACCACCTCTTCACTGTCCTTGTCCAGGAATCCACCACCTCCCTCCCTCTGCCCTGGTGGCCTCAAGAGC	.	.	-1	.	insertion	XP_038430467	UU_Cfam_GSD_1.0_ROSY.refSeq.ensformat.gtf.gz
chr26	38247	G	GGCTCTTGAGGCCACCAGGGCAGAGGGAGGGAGGTGGTGGATTCCTGGACAAGGACAGTGAAGAGGTGGTTACCACCCGTTGGCGAACCTCTCTGGGGAAGTTCCA	1	GCTCTTGAGGCCACCAGGGCAGAGGGAGGGAGGTGGTGGATTCCTGGACAAGGACAGTGAAGAGGTGGTTACCACCCGTTGGCGAACCTCTCTGGGGAAGTTCCA	inframe_insertion	MODERATE	ANHX	Transcript	XM_038574540	protein_coding	4/8	.	XM_038574540.1:c.420_421insTGGAACTTCCCCAGAGAGGTTCGCCAACGGGTGGTAACCACCTCTTCACTGTCCTTGTCCAGGAATCCACCACCTCCCTCCCTCTGCCCTGGTGGCCTCAAGAGC	XP_038430468.1:p.Ser140_Arg141insTrpAsnPheProArgGluValArgGlnArgValValThrThrSerSerLeuSerLeuSerArgAsnProProProProSerLeuCysProGlyGlyLeuLysSer	537-538	420-421	140-141	-/WNFPREVRQRVVTTSSLSLSRNPPPPSLCPGGLKS	-/TGGAACTTCCCCAGAGAGGTTCGCCAACGGGTGGTAACCACCTCTTCACTGTCCTTGTCCAGGAATCCACCACCTCCCTCCCTCTGCCCTGGTGGCCTCAAGAGC	.	.	-1	.	insertion	XP_038430468	UU_Cfam_GSD_1.0_ROSY.refSeq.ensformat.gtf.gz
chr26	13744439	G	A	1	A	missense_variant	MODERATE	SPRING1	Transcript	XM_038575212	protein_coding	1/4	.	XM_038575212.1:c.77C>T	XP_038431140.1:p.Pro26Leu	77	77	26	P/L	cCt/cTt	.	.	-1	.	SNV	XP_038431140	UU_Cfam_GSD_1.0_ROSY.refSeq.ensformat.gtf.gz
chr26	33222083	G	T	1	T	missense_variant	MODERATE	LOC119877565	Transcript	XM_038574516	protein_coding	2/2	.	XM_038574516.1:c.1925C>A	XP_038430444.1:p.Pro642Gln	1925	1925	642	P/Q	cCg/cAg	.	.	-1	.	SNV	XP_038430444	UU_Cfam_GSD_1.0_ROSY.refSeq.ensformat.gtf.gz
chr27	613475	G	A	1	A	missense_variant	MODERATE	MICAL3	Transcript	XM_038576205	protein_coding	38/42	.	XM_038576205.1:c.6334G>A	XP_038432133.1:p.Ala2112Thr	6592	6334	2112	A/T	Gcg/Acg	.	.	1	.	SNV	XP_038432133	UU_Cfam_GSD_1.0_ROSY.refSeq.ensformat.gtf.gz
chr27	613475	G	A	1	A	missense_variant	MODERATE	MICAL3	Transcript	XM_038576206	protein_coding	39/43	.	XM_038576206.1:c.6334G>A	XP_038432134.1:p.Ala2112Thr	6708	6334	2112	A/T	Gcg/Acg	.	.	1	.	SNV	XP_038432134	UU_Cfam_GSD_1.0_ROSY.refSeq.ensformat.gtf.gz
chr27	613475	G	A	1	A	missense_variant	MODERATE	MICAL3	Transcript	XM_038576207	protein_coding	37/41	.	XM_038576207.1:c.6334G>A	XP_038432135.1:p.Ala2112Thr	6513	6334	2112	A/T	Gcg/Acg	.	.	1	.	SNV	XP_038432135	UU_Cfam_GSD_1.0_ROSY.refSeq.ensformat.gtf.gz
chr27	613475	G	A	1	A	missense_variant	MODERATE	MICAL3	Transcript	XM_038576208	protein_coding	38/42	.	XM_038576208.1:c.6331G>A	XP_038432136.1:p.Ala2111Thr	6589	6331	2111	A/T	Gcg/Acg	.	.	1	.	SNV	XP_038432136	UU_Cfam_GSD_1.0_ROSY.refSeq.ensformat.gtf.gz
chr27	613475	G	A	1	A	missense_variant	MODERATE	MICAL3	Transcript	XM_038576209	protein_coding	38/42	.	XM_038576209.1:c.6334G>A	XP_038432137.1:p.Ala2112Thr	6592	6334	2112	A/T	Gcg/Acg	.	.	1	.	SNV	XP_038432137	UU_Cfam_GSD_1.0_ROSY.refSeq.ensformat.gtf.gz
chr27	613475	G	A	1	A	missense_variant	MODERATE	MICAL3	Transcript	XM_038576210	protein_coding	37/41	.	XM_038576210.1:c.6283G>A	XP_038432138.1:p.Ala2095Thr	6541	6283	2095	A/T	Gcg/Acg	.	.	1	.	SNV	XP_038432138	UU_Cfam_GSD_1.0_ROSY.refSeq.ensformat.gtf.gz
chr27	613475	G	A	1	A	missense_variant	MODERATE	MICAL3	Transcript	XM_038576211	protein_coding	37/41	.	XM_038576211.1:c.6271G>A	XP_038432139.1:p.Ala2091Thr	6529	6271	2091	A/T	Gcg/Acg	.	.	1	.	SNV	XP_038432139	UU_Cfam_GSD_1.0_ROSY.refSeq.ensformat.gtf.gz
chr27	613475	G	A	1	A	missense_variant	MODERATE	MICAL3	Transcript	XM_038576212	protein_coding	38/41	.	XM_038576212.1:c.6334G>A	XP_038432140.1:p.Ala2112Thr	6592	6334	2112	A/T	Gcg/Acg	.	.	1	.	SNV	XP_038432140	UU_Cfam_GSD_1.0_ROSY.refSeq.ensformat.gtf.gz
chr27	613475	G	A	1	A	missense_variant	MODERATE	MICAL3	Transcript	XM_038576213	protein_coding	37/41	.	XM_038576213.1:c.6244G>A	XP_038432141.1:p.Ala2082Thr	6502	6244	2082	A/T	Gcg/Acg	.	.	1	.	SNV	XP_038432141	UU_Cfam_GSD_1.0_ROSY.refSeq.ensformat.gtf.gz
chr27	613475	G	A	1	A	missense_variant	MODERATE	MICAL3	Transcript	XM_038576214	protein_coding	37/41	.	XM_038576214.1:c.6226G>A	XP_038432142.1:p.Ala2076Thr	6484	6226	2076	A/T	Gcg/Acg	.	.	1	.	SNV	XP_038432142	UU_Cfam_GSD_1.0_ROSY.refSeq.ensformat.gtf.gz
chr27	613475	G	A	1	A	missense_variant	MODERATE	MICAL3	Transcript	XM_038576215	protein_coding	37/40	.	XM_038576215.1:c.6283G>A	XP_038432143.1:p.Ala2095Thr	6541	6283	2095	A/T	Gcg/Acg	.	.	1	.	SNV	XP_038432143	UU_Cfam_GSD_1.0_ROSY.refSeq.ensformat.gtf.gz
chr27	613475	G	A	1	A	missense_variant	MODERATE	MICAL3	Transcript	XM_038576216	protein_coding	38/39	.	XM_038576216.1:c.6334G>A	XP_038432144.1:p.Ala2112Thr	6592	6334	2112	A/T	Gcg/Acg	.	.	1	.	SNV	XP_038432144	UU_Cfam_GSD_1.0_ROSY.refSeq.ensformat.gtf.gz
chr27	613475	G	A	1	A	missense_variant	MODERATE	MICAL3	Transcript	XM_038576217	protein_coding	36/40	.	XM_038576217.1:c.6118G>A	XP_038432145.1:p.Ala2040Thr	6376	6118	2040	A/T	Gcg/Acg	.	.	1	.	SNV	XP_038432145	UU_Cfam_GSD_1.0_ROSY.refSeq.ensformat.gtf.gz
chr27	613475	G	A	1	A	missense_variant	MODERATE	MICAL3	Transcript	XM_038576218	protein_coding	36/40	.	XM_038576218.1:c.6106G>A	XP_038432146.1:p.Ala2036Thr	6364	6106	2036	A/T	Gcg/Acg	.	.	1	.	SNV	XP_038432146	UU_Cfam_GSD_1.0_ROSY.refSeq.ensformat.gtf.gz
chr27	613475	G	A	1	A	missense_variant	MODERATE	MICAL3	Transcript	XM_038576219	protein_coding	35/39	.	XM_038576219.1:c.6043G>A	XP_038432147.1:p.Ala2015Thr	6301	6043	2015	A/T	Gcg/Acg	.	.	1	.	SNV	XP_038432147	UU_Cfam_GSD_1.0_ROSY.refSeq.ensformat.gtf.gz
chr27	613475	G	A	1	A	missense_variant	MODERATE	MICAL3	Transcript	XM_038576220	protein_coding	35/39	.	XM_038576220.1:c.6019G>A	XP_038432148.1:p.Ala2007Thr	6277	6019	2007	A/T	Gcg/Acg	.	.	1	.	SNV	XP_038432148	UU_Cfam_GSD_1.0_ROSY.refSeq.ensformat.gtf.gz
chr27	613475	G	A	1	A	missense_variant	MODERATE	MICAL3	Transcript	XM_038576221	protein_coding	34/38	.	XM_038576221.1:c.5962G>A	XP_038432149.1:p.Ala1988Thr	6220	5962	1988	A/T	Gcg/Acg	.	.	1	.	SNV	XP_038432149	UU_Cfam_GSD_1.0_ROSY.refSeq.ensformat.gtf.gz
chr27	613475	G	A	1	A	missense_variant	MODERATE	MICAL3	Transcript	XM_038576222	protein_coding	38/39	.	XM_038576222.1:c.6334G>A	XP_038432150.1:p.Ala2112Thr	6592	6334	2112	A/T	Gcg/Acg	.	.	1	.	SNV	XP_038432150	UU_Cfam_GSD_1.0_ROSY.refSeq.ensformat.gtf.gz
chr27	613475	G	A	1	A	missense_variant	MODERATE	MICAL3	Transcript	XM_038576223	protein_coding	33/37	.	XM_038576223.1:c.5878G>A	XP_038432151.1:p.Ala1960Thr	6136	5878	1960	A/T	Gcg/Acg	.	.	1	.	SNV	XP_038432151	UU_Cfam_GSD_1.0_ROSY.refSeq.ensformat.gtf.gz
chr27	613475	G	A	1	A	missense_variant	MODERATE	MICAL3	Transcript	XM_038576224	protein_coding	31/35	.	XM_038576224.1:c.5725G>A	XP_038432152.1:p.Ala1909Thr	5983	5725	1909	A/T	Gcg/Acg	.	.	1	.	SNV	XP_038432152	UU_Cfam_GSD_1.0_ROSY.refSeq.ensformat.gtf.gz
chr27	613475	G	A	1	A	missense_variant	MODERATE	MICAL3	Transcript	XM_038576225	protein_coding	30/33	.	XM_038576225.1:c.5674G>A	XP_038432153.1:p.Ala1892Thr	5932	5674	1892	A/T	Gcg/Acg	.	.	1	.	SNV	XP_038432153	UU_Cfam_GSD_1.0_ROSY.refSeq.ensformat.gtf.gz
chr27	31826068	T	TTCCGATCAAATATGTTCATGATGCCAGAGACACAGCC	1	TCCGATCAAATATGTTCATGATGCCAGAGACACAGCC	stop_gained&frameshift_variant	HIGH	LOC102153358	Transcript	XM_038577252	protein_coding	1/2	.	XM_038577252.1:c.19_20insGGCTGTGTCTCTGGCATCATGAACATATTTGATCGGA	XP_038433180.1:p.Lys7ArgfsTer11	24-25	19-20	7	K/RLCLWHHEHI*SEX	aag/aGGCTGTGTCTCTGGCATCATGAACATATTTGATCGGAag	.	.	-1	.	insertion	XP_038433180	UU_Cfam_GSD_1.0_ROSY.refSeq.ensformat.gtf.gz
chr27	46424874	TC	T	1	-	frameshift_variant	HIGH	OR6C75	Transcript	NM_001389060	protein_coding	1/1	.	NM_001389060.1:c.257del	NP_001375989.1:p.Gly86GlufsTer22	257	257	86	G/X	gGa/ga	.	.	-1	.	deletion	NP_001375989	UU_Cfam_GSD_1.0_ROSY.refSeq.ensformat.gtf.gz
chr28	4788846	C	A	1	A	missense_variant	MODERATE	KIF20B	Transcript	XM_038578168	protein_coding	22/34	.	XM_038578168.1:c.3847C>A	XP_038434096.1:p.His1283Asn	4078	3847	1283	H/N	Cat/Aat	.	.	1	.	SNV	XP_038434096	UU_Cfam_GSD_1.0_ROSY.refSeq.ensformat.gtf.gz
chr28	4788846	C	A	1	A	missense_variant	MODERATE	KIF20B	Transcript	XM_038578169	protein_coding	21/33	.	XM_038578169.1:c.3838C>A	XP_038434097.1:p.His1280Asn	4009	3838	1280	H/N	Cat/Aat	.	.	1	.	SNV	XP_038434097	UU_Cfam_GSD_1.0_ROSY.refSeq.ensformat.gtf.gz
chr28	4788846	C	A	1	A	missense_variant	MODERATE	KIF20B	Transcript	XM_038578170	protein_coding	22/33	.	XM_038578170.1:c.3847C>A	XP_038434098.1:p.His1283Asn	4078	3847	1283	H/N	Cat/Aat	.	.	1	.	SNV	XP_038434098	UU_Cfam_GSD_1.0_ROSY.refSeq.ensformat.gtf.gz
chr28	4788846	C	A	1	A	missense_variant	MODERATE	KIF20B	Transcript	XM_038578171	protein_coding	22/34	.	XM_038578171.1:c.3727C>A	XP_038434099.1:p.His1243Asn	3958	3727	1243	H/N	Cat/Aat	.	.	1	.	SNV	XP_038434099	UU_Cfam_GSD_1.0_ROSY.refSeq.ensformat.gtf.gz
chr28	4788846	C	A	1	A	missense_variant	MODERATE	KIF20B	Transcript	XM_038578172	protein_coding	22/33	.	XM_038578172.1:c.3727C>A	XP_038434100.1:p.His1243Asn	3958	3727	1243	H/N	Cat/Aat	.	.	1	.	SNV	XP_038434100	UU_Cfam_GSD_1.0_ROSY.refSeq.ensformat.gtf.gz
chr28	9778637	T	G	1	G	missense_variant	MODERATE	ZNF518A	Transcript	XM_038578371	protein_coding	6/6	.	XM_038578371.1:c.2718T>G	XP_038434299.1:p.Asp906Glu	3382	2718	906	D/E	gaT/gaG	.	.	1	.	SNV	XP_038434299	UU_Cfam_GSD_1.0_ROSY.refSeq.ensformat.gtf.gz
chr28	9778637	T	G	1	G	missense_variant	MODERATE	ZNF518A	Transcript	XM_038578372	protein_coding	6/6	.	XM_038578372.1:c.2718T>G	XP_038434300.1:p.Asp906Glu	3603	2718	906	D/E	gaT/gaG	.	.	1	.	SNV	XP_038434300	UU_Cfam_GSD_1.0_ROSY.refSeq.ensformat.gtf.gz
chr28	9778637	T	G	1	G	missense_variant	MODERATE	ZNF518A	Transcript	XM_038578373	protein_coding	6/6	.	XM_038578373.1:c.2718T>G	XP_038434301.1:p.Asp906Glu	3334	2718	906	D/E	gaT/gaG	.	.	1	.	SNV	XP_038434301	UU_Cfam_GSD_1.0_ROSY.refSeq.ensformat.gtf.gz
chr28	9778637	T	G	1	G	missense_variant	MODERATE	ZNF518A	Transcript	XM_038578374	protein_coding	6/6	.	XM_038578374.1:c.2718T>G	XP_038434302.1:p.Asp906Glu	3529	2718	906	D/E	gaT/gaG	.	.	1	.	SNV	XP_038434302	UU_Cfam_GSD_1.0_ROSY.refSeq.ensformat.gtf.gz
chr28	9778637	T	G	1	G	missense_variant	MODERATE	ZNF518A	Transcript	XM_038578375	protein_coding	6/6	.	XM_038578375.1:c.2718T>G	XP_038434303.1:p.Asp906Glu	3480	2718	906	D/E	gaT/gaG	.	.	1	.	SNV	XP_038434303	UU_Cfam_GSD_1.0_ROSY.refSeq.ensformat.gtf.gz
chr28	9778637	T	G	1	G	missense_variant	MODERATE	ZNF518A	Transcript	XM_038578376	protein_coding	5/5	.	XM_038578376.1:c.2718T>G	XP_038434304.1:p.Asp906Glu	3268	2718	906	D/E	gaT/gaG	.	.	1	.	SNV	XP_038434304	UU_Cfam_GSD_1.0_ROSY.refSeq.ensformat.gtf.gz
chr28	9778637	T	G	1	G	missense_variant	MODERATE	ZNF518A	Transcript	XM_038578377	protein_coding	5/5	.	XM_038578377.1:c.2718T>G	XP_038434305.1:p.Asp906Glu	3231	2718	906	D/E	gaT/gaG	.	.	1	.	SNV	XP_038434305	UU_Cfam_GSD_1.0_ROSY.refSeq.ensformat.gtf.gz
chr28	9778637	T	G	1	G	missense_variant	MODERATE	ZNF518A	Transcript	XM_038578378	protein_coding	5/5	.	XM_038578378.1:c.2718T>G	XP_038434306.1:p.Asp906Glu	3452	2718	906	D/E	gaT/gaG	.	.	1	.	SNV	XP_038434306	UU_Cfam_GSD_1.0_ROSY.refSeq.ensformat.gtf.gz
chr28	9778637	T	G	1	G	missense_variant	MODERATE	ZNF518A	Transcript	XM_038578379	protein_coding	5/5	.	XM_038578379.1:c.2718T>G	XP_038434307.1:p.Asp906Glu	3183	2718	906	D/E	gaT/gaG	.	.	1	.	SNV	XP_038434307	UU_Cfam_GSD_1.0_ROSY.refSeq.ensformat.gtf.gz
chr28	9778637	T	G	1	G	missense_variant	MODERATE	ZNF518A	Transcript	XM_038578380	protein_coding	5/5	.	XM_038578380.1:c.2718T>G	XP_038434308.1:p.Asp906Glu	3329	2718	906	D/E	gaT/gaG	.	.	1	.	SNV	XP_038434308	UU_Cfam_GSD_1.0_ROSY.refSeq.ensformat.gtf.gz
chr28	11040135	T	TGAGCCACCAGAGCCACCCAAGCCATCAGAGCTACCCAAGCCATCCGAGCCACCCAAGCCACCA	1	GAGCCACCAGAGCCACCCAAGCCATCAGAGCTACCCAAGCCATCCGAGCCACCCAAGCCACCA	inframe_insertion	MODERATE	C28H10orf62	Transcript	XM_038578436	protein_coding	1/1	.	XM_038578436.1:c.672_673insCAGAGCCACCCAAGCCATCAGAGCTACCCAAGCCATCCGAGCCACCCAAGCCACCAGAGCCAC	XP_038434364.1:p.His224_Ser225insGlnSerHisProSerHisGlnSerTyrProSerHisProSerHisProSerHisGlnSerHis	1291-1292	665-666	222	L/LSHQSHPSHQSYPSHPSHPSHQ	ctg/ctGAGCCACCAGAGCCACCCAAGCCATCAGAGCTACCCAAGCCATCCGAGCCACCCAAGCCACCAg	.	.	1	.	insertion	XP_038434364	UU_Cfam_GSD_1.0_ROSY.refSeq.ensformat.gtf.gz
chr28	40768499	G	A	1	A	missense_variant	MODERATE	STK32C	Transcript	XM_038579172	protein_coding	1/12	.	XM_038579172.1:c.230C>T	XP_038435100.1:p.Ala77Val	230	230	77	A/V	gCg/gTg	.	.	-1	.	SNV	XP_038435100	UU_Cfam_GSD_1.0_ROSY.refSeq.ensformat.gtf.gz
chr29	22964434	G	A	1	A	missense_variant	MODERATE	TMEM70	Transcript	XM_038579856	protein_coding	1/4	.	XM_038579856.1:c.65G>A	XP_038435784.1:p.Arg22Gln	65	65	22	R/Q	cGg/cAg	.	.	1	.	SNV	XP_038435784	UU_Cfam_GSD_1.0_ROSY.refSeq.ensformat.gtf.gz
chr30	21530046	C	CT	1	T	frameshift_variant&splice_region_variant	HIGH	NEDD4	Transcript	XM_038580487	protein_coding	3/29	.	XM_038580487.1:c.197dup	XP_038436415.1:p.Thr67AspfsTer8	310-311	197-198	66	K/KX	aag/aaAg	.	.	-1	.	insertion	XP_038436415	UU_Cfam_GSD_1.0_ROSY.refSeq.ensformat.gtf.gz
chr30	28269969	T	A	1	A	missense_variant	MODERATE	APH1B	Transcript	XM_038580632	protein_coding	2/7	.	XM_038580632.1:c.119T>A	XP_038436560.1:p.Phe40Tyr	203	119	40	F/Y	tTt/tAt	.	.	1	.	SNV	XP_038436560	UU_Cfam_GSD_1.0_ROSY.refSeq.ensformat.gtf.gz
chr31	31254100	G	C	1	C	missense_variant	MODERATE	MORC3	Transcript	XM_038581448	protein_coding	15/17	.	XM_038581448.1:c.1791G>C	XP_038437376.1:p.Lys597Asn	1903	1791	597	K/N	aaG/aaC	.	.	1	.	SNV	XP_038437376	UU_Cfam_GSD_1.0_ROSY.refSeq.ensformat.gtf.gz
chr31	31254100	G	C	1	C	missense_variant	MODERATE	MORC3	Transcript	XM_038581449	protein_coding	15/17	.	XM_038581449.1:c.1755G>C	XP_038437377.1:p.Lys585Asn	1959	1755	585	K/N	aaG/aaC	.	.	1	.	SNV	XP_038437377	UU_Cfam_GSD_1.0_ROSY.refSeq.ensformat.gtf.gz
chr31	31254100	G	C	1	C	missense_variant	MODERATE	MORC3	Transcript	XM_038581450	protein_coding	15/17	.	XM_038581450.1:c.1578G>C	XP_038437378.1:p.Lys526Asn	1990	1578	526	K/N	aaG/aaC	.	.	1	.	SNV	XP_038437378	UU_Cfam_GSD_1.0_ROSY.refSeq.ensformat.gtf.gz
chr31	38802108	C	CTTGCCACGGGGCCCACGGTGGGGCAGCAGTTG	1	TTGCCACGGGGCCCACGGTGGGGCAGCAGTTG	frameshift_variant	HIGH	LOC119877767	Transcript	XM_038581158	protein_coding	10/14	.	XM_038581158.1:c.1993_1994insTTGCCACGGGGCCCACGGTGGGGCAGCAGTTG	XP_038437086.1:p.Pro665LeufsTer33	1993-1994	1993-1994	665	P/LATGPTVGQQLX	cct/cTTGCCACGGGGCCCACGGTGGGGCAGCAGTTGct	.	.	1	.	insertion	XP_038437086	UU_Cfam_GSD_1.0_ROSY.refSeq.ensformat.gtf.gz
chr32	5664677	A	ATCTTCTGGTAGTGGGCCGGCTGGTTTGGTTAGGATTCC	1	TCTTCTGGTAGTGGGCCGGCTGGTTTGGTTAGGATTCC	stop_gained&frameshift_variant&splice_region_variant	HIGH	UGT8	Transcript	XM_038581780	protein_coding	4/7	.	XM_038581780.1:c.824_825insGGAATCCTAACCAAACCAGCCGGCCCACTACCAGAAGA	XP_038437708.1:p.Asp275GlufsTer4	1083-1084	824-825	275	D/EES*PNQPAHYQKX	gat/gaGGAATCCTAACCAAACCAGCCGGCCCACTACCAGAAGAt	.	.	-1	.	insertion	XP_038437708	UU_Cfam_GSD_1.0_ROSY.refSeq.ensformat.gtf.gz
chr32	18851921	A	G	1	G	missense_variant	MODERATE	EIF4E	Transcript	XM_038582061	protein_coding	7/7	.	XM_038582061.1:c.670A>G	XP_038437989.1:p.Thr224Ala	685	670	224	T/A	Act/Gct	.	.	1	.	SNV	XP_038437989	UU_Cfam_GSD_1.0_ROSY.refSeq.ensformat.gtf.gz
chr32	18851921	A	G	1	G	missense_variant	MODERATE	EIF4E	Transcript	XM_038582062	protein_coding	7/7	.	XM_038582062.1:c.661A>G	XP_038437990.1:p.Thr221Ala	676	661	221	T/A	Act/Gct	.	.	1	.	SNV	XP_038437990	UU_Cfam_GSD_1.0_ROSY.refSeq.ensformat.gtf.gz
chr32	18851921	A	G	1	G	missense_variant	MODERATE	EIF4E	Transcript	XM_038582063	protein_coding	8/8	.	XM_038582063.1:c.631A>G	XP_038437991.1:p.Thr211Ala	796	631	211	T/A	Act/Gct	.	.	1	.	SNV	XP_038437991	UU_Cfam_GSD_1.0_ROSY.refSeq.ensformat.gtf.gz
chr32	18851921	A	G	1	G	missense_variant	MODERATE	EIF4E	Transcript	XM_038582064	protein_coding	8/8	.	XM_038582064.1:c.631A>G	XP_038437992.1:p.Thr211Ala	742	631	211	T/A	Act/Gct	.	.	1	.	SNV	XP_038437992	UU_Cfam_GSD_1.0_ROSY.refSeq.ensformat.gtf.gz
chr32	18851921	A	G	1	G	missense_variant	MODERATE	EIF4E	Transcript	XM_038582065	protein_coding	8/8	.	XM_038582065.1:c.631A>G	XP_038437993.1:p.Thr211Ala	788	631	211	T/A	Act/Gct	.	.	1	.	SNV	XP_038437993	UU_Cfam_GSD_1.0_ROSY.refSeq.ensformat.gtf.gz
chr32	18851921	A	G	1	G	missense_variant	MODERATE	EIF4E	Transcript	XM_038582066	protein_coding	8/8	.	XM_038582066.1:c.631A>G	XP_038437994.1:p.Thr211Ala	958	631	211	T/A	Act/Gct	.	.	1	.	SNV	XP_038437994	UU_Cfam_GSD_1.0_ROSY.refSeq.ensformat.gtf.gz
chr32	18851921	A	G	1	G	missense_variant	MODERATE	EIF4E	Transcript	XM_038582067	protein_coding	7/7	.	XM_038582067.1:c.631A>G	XP_038437995.1:p.Thr211Ala	751	631	211	T/A	Act/Gct	.	.	1	.	SNV	XP_038437995	UU_Cfam_GSD_1.0_ROSY.refSeq.ensformat.gtf.gz
chr35	25406058	A	G	1	G	missense_variant	MODERATE	H2AC4	Transcript	XM_038584349	protein_coding	1/1	.	XM_038584349.1:c.164T>C	XP_038440277.1:p.Val55Ala	204	164	55	V/A	gTg/gCg	.	.	-1	.	SNV	XP_038440277	UU_Cfam_GSD_1.0_ROSY.refSeq.ensformat.gtf.gz
chr36	17628502	T	C	1	C	missense_variant	MODERATE	RAPGEF4	Transcript	XM_038584850	protein_coding	30/31	.	XM_038584850.1:c.2861T>C	XP_038440778.1:p.Ile954Thr	2947	2861	954	I/T	aTt/aCt	.	.	1	.	SNV	XP_038440778	UU_Cfam_GSD_1.0_ROSY.refSeq.ensformat.gtf.gz
chr36	17628502	T	C	1	C	missense_variant	MODERATE	RAPGEF4	Transcript	XM_038584851	protein_coding	29/30	.	XM_038584851.1:c.2807T>C	XP_038440779.1:p.Ile936Thr	2893	2807	936	I/T	aTt/aCt	.	.	1	.	SNV	XP_038440779	UU_Cfam_GSD_1.0_ROSY.refSeq.ensformat.gtf.gz
chr36	17628502	T	C	1	C	missense_variant	MODERATE	RAPGEF4	Transcript	XM_038584852	protein_coding	29/30	.	XM_038584852.1:c.2471T>C	XP_038440780.1:p.Ile824Thr	2832	2471	824	I/T	aTt/aCt	.	.	1	.	SNV	XP_038440780	UU_Cfam_GSD_1.0_ROSY.refSeq.ensformat.gtf.gz
chr36	17628502	T	C	1	C	missense_variant	MODERATE	RAPGEF4	Transcript	XM_038584853	protein_coding	27/28	.	XM_038584853.1:c.2450T>C	XP_038440781.1:p.Ile817Thr	2488	2450	817	I/T	aTt/aCt	.	.	1	.	SNV	XP_038440781	UU_Cfam_GSD_1.0_ROSY.refSeq.ensformat.gtf.gz
chr36	17628502	T	C	1	C	missense_variant	MODERATE	RAPGEF4	Transcript	XM_038584854	protein_coding	26/27	.	XM_038584854.1:c.2447T>C	XP_038440782.1:p.Ile816Thr	2558	2447	816	I/T	aTt/aCt	.	.	1	.	SNV	XP_038440782	UU_Cfam_GSD_1.0_ROSY.refSeq.ensformat.gtf.gz
chr36	17628502	T	C	1	C	missense_variant	MODERATE	RAPGEF4	Transcript	XM_038584855	protein_coding	27/28	.	XM_038584855.1:c.2429T>C	XP_038440783.1:p.Ile810Thr	2556	2429	810	I/T	aTt/aCt	.	.	1	.	SNV	XP_038440783	UU_Cfam_GSD_1.0_ROSY.refSeq.ensformat.gtf.gz
chr36	17628502	T	C	1	C	missense_variant	MODERATE	RAPGEF4	Transcript	XM_038584856	protein_coding	25/26	.	XM_038584856.1:c.2369T>C	XP_038440784.1:p.Ile790Thr	2418	2369	790	I/T	aTt/aCt	.	.	1	.	SNV	XP_038440784	UU_Cfam_GSD_1.0_ROSY.refSeq.ensformat.gtf.gz
chr36	17628502	T	C	1	C	missense_variant	MODERATE	RAPGEF4	Transcript	XM_038584857	protein_coding	27/28	.	XM_038584857.1:c.2402T>C	XP_038440785.1:p.Ile801Thr	2647	2402	801	I/T	aTt/aCt	.	.	1	.	SNV	XP_038440785	UU_Cfam_GSD_1.0_ROSY.refSeq.ensformat.gtf.gz
chr36	17628502	T	C	1	C	missense_variant	MODERATE	RAPGEF4	Transcript	XM_038584858	protein_coding	27/28	.	XM_038584858.1:c.2402T>C	XP_038440786.1:p.Ile801Thr	2499	2402	801	I/T	aTt/aCt	.	.	1	.	SNV	XP_038440786	UU_Cfam_GSD_1.0_ROSY.refSeq.ensformat.gtf.gz
chr36	17628502	T	C	1	C	missense_variant	MODERATE	RAPGEF4	Transcript	XM_038584859	protein_coding	27/28	.	XM_038584859.1:c.2402T>C	XP_038440787.1:p.Ile801Thr	2538	2402	801	I/T	aTt/aCt	.	.	1	.	SNV	XP_038440787	UU_Cfam_GSD_1.0_ROSY.refSeq.ensformat.gtf.gz
chr36	17628502	T	C	1	C	missense_variant	MODERATE	RAPGEF4	Transcript	XM_038584860	protein_coding	26/27	.	XM_038584860.1:c.2357T>C	XP_038440788.1:p.Ile786Thr	2436	2357	786	I/T	aTt/aCt	.	.	1	.	SNV	XP_038440788	UU_Cfam_GSD_1.0_ROSY.refSeq.ensformat.gtf.gz
chr36	17628502	T	C	1	C	missense_variant	MODERATE	RAPGEF4	Transcript	XM_038584861	protein_coding	26/27	.	XM_038584861.1:c.2348T>C	XP_038440789.1:p.Ile783Thr	2593	2348	783	I/T	aTt/aCt	.	.	1	.	SNV	XP_038440789	UU_Cfam_GSD_1.0_ROSY.refSeq.ensformat.gtf.gz
chr36	17628504	G	A	1	A	missense_variant	MODERATE	RAPGEF4	Transcript	XM_038584850	protein_coding	30/31	.	XM_038584850.1:c.2863G>A	XP_038440778.1:p.Ala955Thr	2949	2863	955	A/T	Gca/Aca	.	.	1	.	SNV	XP_038440778	UU_Cfam_GSD_1.0_ROSY.refSeq.ensformat.gtf.gz
chr36	17628504	G	A	1	A	missense_variant	MODERATE	RAPGEF4	Transcript	XM_038584851	protein_coding	29/30	.	XM_038584851.1:c.2809G>A	XP_038440779.1:p.Ala937Thr	2895	2809	937	A/T	Gca/Aca	.	.	1	.	SNV	XP_038440779	UU_Cfam_GSD_1.0_ROSY.refSeq.ensformat.gtf.gz
chr36	17628504	G	A	1	A	missense_variant	MODERATE	RAPGEF4	Transcript	XM_038584852	protein_coding	29/30	.	XM_038584852.1:c.2473G>A	XP_038440780.1:p.Ala825Thr	2834	2473	825	A/T	Gca/Aca	.	.	1	.	SNV	XP_038440780	UU_Cfam_GSD_1.0_ROSY.refSeq.ensformat.gtf.gz
chr36	17628504	G	A	1	A	missense_variant	MODERATE	RAPGEF4	Transcript	XM_038584853	protein_coding	27/28	.	XM_038584853.1:c.2452G>A	XP_038440781.1:p.Ala818Thr	2490	2452	818	A/T	Gca/Aca	.	.	1	.	SNV	XP_038440781	UU_Cfam_GSD_1.0_ROSY.refSeq.ensformat.gtf.gz
chr36	17628504	G	A	1	A	missense_variant	MODERATE	RAPGEF4	Transcript	XM_038584854	protein_coding	26/27	.	XM_038584854.1:c.2449G>A	XP_038440782.1:p.Ala817Thr	2560	2449	817	A/T	Gca/Aca	.	.	1	.	SNV	XP_038440782	UU_Cfam_GSD_1.0_ROSY.refSeq.ensformat.gtf.gz
chr36	17628504	G	A	1	A	missense_variant	MODERATE	RAPGEF4	Transcript	XM_038584855	protein_coding	27/28	.	XM_038584855.1:c.2431G>A	XP_038440783.1:p.Ala811Thr	2558	2431	811	A/T	Gca/Aca	.	.	1	.	SNV	XP_038440783	UU_Cfam_GSD_1.0_ROSY.refSeq.ensformat.gtf.gz
chr36	17628504	G	A	1	A	missense_variant	MODERATE	RAPGEF4	Transcript	XM_038584856	protein_coding	25/26	.	XM_038584856.1:c.2371G>A	XP_038440784.1:p.Ala791Thr	2420	2371	791	A/T	Gca/Aca	.	.	1	.	SNV	XP_038440784	UU_Cfam_GSD_1.0_ROSY.refSeq.ensformat.gtf.gz
chr36	17628504	G	A	1	A	missense_variant	MODERATE	RAPGEF4	Transcript	XM_038584857	protein_coding	27/28	.	XM_038584857.1:c.2404G>A	XP_038440785.1:p.Ala802Thr	2649	2404	802	A/T	Gca/Aca	.	.	1	.	SNV	XP_038440785	UU_Cfam_GSD_1.0_ROSY.refSeq.ensformat.gtf.gz
chr36	17628504	G	A	1	A	missense_variant	MODERATE	RAPGEF4	Transcript	XM_038584858	protein_coding	27/28	.	XM_038584858.1:c.2404G>A	XP_038440786.1:p.Ala802Thr	2501	2404	802	A/T	Gca/Aca	.	.	1	.	SNV	XP_038440786	UU_Cfam_GSD_1.0_ROSY.refSeq.ensformat.gtf.gz
chr36	17628504	G	A	1	A	missense_variant	MODERATE	RAPGEF4	Transcript	XM_038584859	protein_coding	27/28	.	XM_038584859.1:c.2404G>A	XP_038440787.1:p.Ala802Thr	2540	2404	802	A/T	Gca/Aca	.	.	1	.	SNV	XP_038440787	UU_Cfam_GSD_1.0_ROSY.refSeq.ensformat.gtf.gz
chr36	17628504	G	A	1	A	missense_variant	MODERATE	RAPGEF4	Transcript	XM_038584860	protein_coding	26/27	.	XM_038584860.1:c.2359G>A	XP_038440788.1:p.Ala787Thr	2438	2359	787	A/T	Gca/Aca	.	.	1	.	SNV	XP_038440788	UU_Cfam_GSD_1.0_ROSY.refSeq.ensformat.gtf.gz
chr36	17628504	G	A	1	A	missense_variant	MODERATE	RAPGEF4	Transcript	XM_038584861	protein_coding	26/27	.	XM_038584861.1:c.2350G>A	XP_038440789.1:p.Ala784Thr	2595	2350	784	A/T	Gca/Aca	.	.	1	.	SNV	XP_038440789	UU_Cfam_GSD_1.0_ROSY.refSeq.ensformat.gtf.gz
chr36	30617134	G	GA	1	A	frameshift_variant&splice_region_variant	HIGH	GULP1	Transcript	XM_038585068	protein_coding	.	.	XM_038585068.1:c.517dup	XP_038440996.1:p.Ile173AsnfsTer12	839-840	516-517	172-173	-/X	-/A	.	.	1	.	insertion	XP_038440996	UU_Cfam_GSD_1.0_ROSY.refSeq.ensformat.gtf.gz
chr36	30617134	G	GA	1	A	frameshift_variant&splice_region_variant	HIGH	GULP1	Transcript	XM_038585069	protein_coding	.	.	XM_038585069.1:c.517dup	XP_038440997.1:p.Ile173AsnfsTer12	845-846	516-517	172-173	-/X	-/A	.	.	1	.	insertion	XP_038440997	UU_Cfam_GSD_1.0_ROSY.refSeq.ensformat.gtf.gz
chr36	30617134	G	GA	1	A	frameshift_variant&splice_region_variant	HIGH	GULP1	Transcript	XM_038585070	protein_coding	.	.	XM_038585070.1:c.517dup	XP_038440998.1:p.Ile173AsnfsTer12	839-840	516-517	172-173	-/X	-/A	.	.	1	.	insertion	XP_038440998	UU_Cfam_GSD_1.0_ROSY.refSeq.ensformat.gtf.gz
chr36	30617134	G	GA	1	A	frameshift_variant&splice_region_variant	HIGH	GULP1	Transcript	XM_038585071	protein_coding	.	.	XM_038585071.1:c.445dup	XP_038440999.1:p.Ile149AsnfsTer12	767-768	444-445	148-149	-/X	-/A	.	.	1	.	insertion	XP_038440999	UU_Cfam_GSD_1.0_ROSY.refSeq.ensformat.gtf.gz
chr36	30617134	G	GA	1	A	frameshift_variant&splice_region_variant	HIGH	GULP1	Transcript	XM_038585072	protein_coding	.	.	XM_038585072.1:c.445dup	XP_038441000.1:p.Ile149AsnfsTer12	767-768	444-445	148-149	-/X	-/A	.	.	1	.	insertion	XP_038441000	UU_Cfam_GSD_1.0_ROSY.refSeq.ensformat.gtf.gz
chr36	30617134	G	GA	1	A	frameshift_variant&splice_region_variant	HIGH	GULP1	Transcript	XM_038585073	protein_coding	.	.	XM_038585073.1:c.517dup	XP_038441001.1:p.Ile173AsnfsTer12	838-839	516-517	172-173	-/X	-/A	.	.	1	.	insertion	XP_038441001	UU_Cfam_GSD_1.0_ROSY.refSeq.ensformat.gtf.gz
chr36	30617134	G	GA	1	A	frameshift_variant&splice_region_variant	HIGH	GULP1	Transcript	XM_038585074	protein_coding	.	.	XM_038585074.1:c.517dup	XP_038441002.1:p.Ile173AsnfsTer12	839-840	516-517	172-173	-/X	-/A	.	.	1	.	insertion	XP_038441002	UU_Cfam_GSD_1.0_ROSY.refSeq.ensformat.gtf.gz
chr36	30634579	A	AGGAGG	1	GGAGG	frameshift_variant&splice_region_variant	HIGH	GULP1	Transcript	XM_038585068	protein_coding	12/13	.	XM_038585068.1:c.1068+1_1068+2insAGGGG	.	1390-1391	1067-1068	356	Q/QEX	cag/caGGAGGg	.	.	1	.	insertion	XP_038440996	UU_Cfam_GSD_1.0_ROSY.refSeq.ensformat.gtf.gz
chr36	30634579	A	AGGAGG	1	GGAGG	frameshift_variant&splice_region_variant	HIGH	GULP1	Transcript	XM_038585069	protein_coding	12/13	.	XM_038585069.1:c.1068+1_1068+2insAGGGG	.	1396-1397	1067-1068	356	Q/QEX	cag/caGGAGGg	.	.	1	.	insertion	XP_038440997	UU_Cfam_GSD_1.0_ROSY.refSeq.ensformat.gtf.gz
chr36	30634579	A	AGGAGG	1	GGAGG	frameshift_variant&splice_region_variant	HIGH	GULP1	Transcript	XM_038585070	protein_coding	12/14	.	XM_038585070.1:c.1068+1_1068+2insAGGGG	.	1390-1391	1067-1068	356	Q/QEX	cag/caGGAGGg	.	.	1	.	insertion	XP_038440998	UU_Cfam_GSD_1.0_ROSY.refSeq.ensformat.gtf.gz
chr36	30634579	A	AGGAGG	1	GGAGG	frameshift_variant&splice_region_variant	HIGH	GULP1	Transcript	XM_038585071	protein_coding	11/12	.	XM_038585071.1:c.996+1_996+2insAGGGG	.	1318-1319	995-996	332	Q/QEX	cag/caGGAGGg	.	.	1	.	insertion	XP_038440999	UU_Cfam_GSD_1.0_ROSY.refSeq.ensformat.gtf.gz
chr36	30634579	A	AGGAGG	1	GGAGG	frameshift_variant&splice_region_variant	HIGH	GULP1	Transcript	XM_038585072	protein_coding	11/13	.	XM_038585072.1:c.996+1_996+2insAGGGG	.	1318-1319	995-996	332	Q/QEX	cag/caGGAGGg	.	.	1	.	insertion	XP_038441000	UU_Cfam_GSD_1.0_ROSY.refSeq.ensformat.gtf.gz
chr36	30634579	A	AGGAGG	1	GGAGG	frameshift_variant&splice_region_variant	HIGH	GULP1	Transcript	XM_038585073	protein_coding	11/12	.	XM_038585073.1:c.843+1_843+2insAGGGG	.	1164-1165	842-843	281	Q/QEX	cag/caGGAGGg	.	.	1	.	insertion	XP_038441001	UU_Cfam_GSD_1.0_ROSY.refSeq.ensformat.gtf.gz
chr36	30634579	A	AGGAGG	1	GGAGG	frameshift_variant&splice_region_variant	HIGH	GULP1	Transcript	XM_038585074	protein_coding	11/13	.	XM_038585074.1:c.843+1_843+2insAGGGG	.	1165-1166	842-843	281	Q/QEX	cag/caGGAGGg	.	.	1	.	insertion	XP_038441002	UU_Cfam_GSD_1.0_ROSY.refSeq.ensformat.gtf.gz
chr37	6918733	T	C	1	C	missense_variant	MODERATE	HSPE1	Transcript	XM_038585253	protein_coding	2/8	.	XM_038585253.1:c.85T>C	XP_038441181.1:p.Ser29Pro	194	85	29	S/P	Tct/Cct	.	.	1	.	SNV	XP_038441181	UU_Cfam_GSD_1.0_ROSY.refSeq.ensformat.gtf.gz
chr37	6918733	T	C	1	C	missense_variant	MODERATE	HSPE1	Transcript	XM_038585258	protein_coding	3/9	.	XM_038585258.1:c.238T>C	XP_038441186.1:p.Ser80Pro	351	238	80	S/P	Tct/Cct	.	.	1	.	SNV	XP_038441186	UU_Cfam_GSD_1.0_ROSY.refSeq.ensformat.gtf.gz
chrX	3267618	A	G	1	G	missense_variant	MODERATE	LOC102151328	Transcript	XM_038586738	protein_coding	1/2	.	XM_038586738.1:c.122T>C	XP_038442666.1:p.Val41Ala	164	122	41	V/A	gTc/gCc	.	.	-1	.	SNV	XP_038442666	UU_Cfam_GSD_1.0_ROSY.refSeq.ensformat.gtf.gz
chrX	3267618	A	G	1	G	missense_variant	MODERATE	LOC102151328	Transcript	XM_038586739	protein_coding	1/4	.	XM_038586739.1:c.122T>C	XP_038442667.1:p.Val41Ala	164	122	41	V/A	gTc/gCc	.	.	-1	.	SNV	XP_038442667	UU_Cfam_GSD_1.0_ROSY.refSeq.ensformat.gtf.gz
chrX	3267620	C	T	1	T	missense_variant	MODERATE	LOC102151328	Transcript	XM_038586738	protein_coding	1/2	.	XM_038586738.1:c.120G>A	XP_038442666.1:p.Met40Ile	162	120	40	M/I	atG/atA	.	.	-1	.	SNV	XP_038442666	UU_Cfam_GSD_1.0_ROSY.refSeq.ensformat.gtf.gz
chrX	3267620	C	T	1	T	missense_variant	MODERATE	LOC102151328	Transcript	XM_038586739	protein_coding	1/4	.	XM_038586739.1:c.120G>A	XP_038442667.1:p.Met40Ile	162	120	40	M/I	atG/atA	.	.	-1	.	SNV	XP_038442667	UU_Cfam_GSD_1.0_ROSY.refSeq.ensformat.gtf.gz
chrX	3267621	A	G	1	G	missense_variant	MODERATE	LOC102151328	Transcript	XM_038586738	protein_coding	1/2	.	XM_038586738.1:c.119T>C	XP_038442666.1:p.Met40Thr	161	119	40	M/T	aTg/aCg	.	.	-1	.	SNV	XP_038442666	UU_Cfam_GSD_1.0_ROSY.refSeq.ensformat.gtf.gz
chrX	3267621	A	G	1	G	missense_variant	MODERATE	LOC102151328	Transcript	XM_038586739	protein_coding	1/4	.	XM_038586739.1:c.119T>C	XP_038442667.1:p.Met40Thr	161	119	40	M/T	aTg/aCg	.	.	-1	.	SNV	XP_038442667	UU_Cfam_GSD_1.0_ROSY.refSeq.ensformat.gtf.gz
chrX	32176372	A	G	1	G	missense_variant	MODERATE	LOC608684	Transcript	XM_038586490	protein_coding	1/1	.	XM_038586490.1:c.383A>G	XP_038442418.1:p.Lys128Arg	387	383	128	K/R	aAg/aGg	.	.	1	.	SNV	XP_038442418	UU_Cfam_GSD_1.0_ROSY.refSeq.ensformat.gtf.gz
chrX	32176391	G	C	1	C	missense_variant	MODERATE	LOC608684	Transcript	XM_038586490	protein_coding	1/1	.	XM_038586490.1:c.402G>C	XP_038442418.1:p.Leu134Phe	406	402	134	L/F	ttG/ttC	.	.	1	.	SNV	XP_038442418	UU_Cfam_GSD_1.0_ROSY.refSeq.ensformat.gtf.gz
chrX	32176392	C	T	1	T	missense_variant	MODERATE	LOC608684	Transcript	XM_038586490	protein_coding	1/1	.	XM_038586490.1:c.403C>T	XP_038442418.1:p.Leu135Phe	407	403	135	L/F	Ctt/Ttt	.	.	1	.	SNV	XP_038442418	UU_Cfam_GSD_1.0_ROSY.refSeq.ensformat.gtf.gz
chrX	32987292	T	C	1	C	missense_variant	MODERATE	SYTL5	Transcript	XM_038588784	protein_coding	10/19	.	XM_038588784.1:c.1037T>C	XP_038444712.1:p.Leu346Ser	1501	1037	346	L/S	tTa/tCa	.	.	1	.	SNV	XP_038444712	UU_Cfam_GSD_1.0_ROSY.refSeq.ensformat.gtf.gz
chrX	32987296	T	G	1	G	missense_variant	MODERATE	SYTL5	Transcript	XM_038588784	protein_coding	10/19	.	XM_038588784.1:c.1041T>G	XP_038444712.1:p.Asp347Glu	1505	1041	347	D/E	gaT/gaG	.	.	1	.	SNV	XP_038444712	UU_Cfam_GSD_1.0_ROSY.refSeq.ensformat.gtf.gz
chrX	32987297	A	G	1	G	missense_variant	MODERATE	SYTL5	Transcript	XM_038588784	protein_coding	10/19	.	XM_038588784.1:c.1042A>G	XP_038444712.1:p.Asn348Asp	1506	1042	348	N/D	Aat/Gat	.	.	1	.	SNV	XP_038444712	UU_Cfam_GSD_1.0_ROSY.refSeq.ensformat.gtf.gz
chrX	32987307	A	G	1	G	missense_variant	MODERATE	SYTL5	Transcript	XM_038588784	protein_coding	10/19	.	XM_038588784.1:c.1052A>G	XP_038444712.1:p.Asn351Ser	1516	1052	351	N/S	aAc/aGc	.	.	1	.	SNV	XP_038444712	UU_Cfam_GSD_1.0_ROSY.refSeq.ensformat.gtf.gz
chrX	46020756	T	C	1	C	missense_variant	MODERATE	PHF8	Transcript	XM_038587510	protein_coding	13/24	.	XM_038587510.1:c.1586A>G	XP_038443438.1:p.Asn529Ser	2385	1586	529	N/S	aAt/aGt	.	.	-1	.	SNV	XP_038443438	UU_Cfam_GSD_1.0_ROSY.refSeq.ensformat.gtf.gz
chrX	46020756	T	C	1	C	missense_variant	MODERATE	PHF8	Transcript	XM_038587511	protein_coding	13/23	.	XM_038587511.1:c.1586A>G	XP_038443439.1:p.Asn529Ser	2384	1586	529	N/S	aAt/aGt	.	.	-1	.	SNV	XP_038443439	UU_Cfam_GSD_1.0_ROSY.refSeq.ensformat.gtf.gz
chrX	46020756	T	C	1	C	missense_variant	MODERATE	PHF8	Transcript	XM_038587512	protein_coding	13/24	.	XM_038587512.1:c.1586A>G	XP_038443440.1:p.Asn529Ser	2386	1586	529	N/S	aAt/aGt	.	.	-1	.	SNV	XP_038443440	UU_Cfam_GSD_1.0_ROSY.refSeq.ensformat.gtf.gz
chrX	46020756	T	C	1	C	missense_variant	MODERATE	PHF8	Transcript	XM_038587513	protein_coding	13/22	.	XM_038587513.1:c.1586A>G	XP_038443441.1:p.Asn529Ser	2384	1586	529	N/S	aAt/aGt	.	.	-1	.	SNV	XP_038443441	UU_Cfam_GSD_1.0_ROSY.refSeq.ensformat.gtf.gz
chrX	79874312	A	G	1	G	missense_variant	MODERATE	IL1RAPL2	Transcript	XM_038588825	protein_coding	10/10	.	XM_038588825.1:c.1930A>G	XP_038444753.1:p.Asn644Asp	1930	1930	644	N/D	Aat/Gat	.	.	1	.	SNV	XP_038444753	UU_Cfam_GSD_1.0_ROSY.refSeq.ensformat.gtf.gz
chrX	79874319	T	A	1	A	missense_variant	MODERATE	IL1RAPL2	Transcript	XM_038588825	protein_coding	10/10	.	XM_038588825.1:c.1937T>A	XP_038444753.1:p.Leu646Gln	1937	1937	646	L/Q	cTg/cAg	.	.	1	.	SNV	XP_038444753	UU_Cfam_GSD_1.0_ROSY.refSeq.ensformat.gtf.gz
chrX	79874340	G	A	1	A	missense_variant	MODERATE	IL1RAPL2	Transcript	XM_038588825	protein_coding	10/10	.	XM_038588825.1:c.1958G>A	XP_038444753.1:p.Arg653His	1958	1958	653	R/H	cGc/cAc	.	.	1	.	SNV	XP_038444753	UU_Cfam_GSD_1.0_ROSY.refSeq.ensformat.gtf.gz
chrX	102417728	G	T	1	T	missense_variant	MODERATE	GPR119	Transcript	XM_038588293	protein_coding	1/1	.	XM_038588293.1:c.160C>A	XP_038444221.1:p.Leu54Ile	656	160	54	L/I	Ctt/Att	.	.	-1	.	SNV	XP_038444221	UU_Cfam_GSD_1.0_ROSY.refSeq.ensformat.gtf.gz
chrX	124076009	T	C	1	C	missense_variant	MODERATE	F8	Transcript	NM_001003212	protein_coding	14/26	.	NM_001003212.1:c.2692A>G	NP_001003212.1:p.Thr898Ala	2692	2692	898	T/A	Act/Gct	.	.	-1	.	SNV	NP_001003212	UU_Cfam_GSD_1.0_ROSY.refSeq.ensformat.gtf.gz
chrX	124076011	A	G	1	G	missense_variant	MODERATE	F8	Transcript	NM_001003212	protein_coding	14/26	.	NM_001003212.1:c.2690T>C	NP_001003212.1:p.Met897Thr	2690	2690	897	M/T	aTg/aCg	.	.	-1	.	SNV	NP_001003212	UU_Cfam_GSD_1.0_ROSY.refSeq.ensformat.gtf.gz
chrX	124076068	G	A	1	A	missense_variant	MODERATE	F8	Transcript	NM_001003212	protein_coding	14/26	.	NM_001003212.1:c.2633C>T	NP_001003212.1:p.Thr878Ile	2633	2633	878	T/I	aCa/aTa	.	.	-1	.	SNV	NP_001003212	UU_Cfam_GSD_1.0_ROSY.refSeq.ensformat.gtf.gz
chrUn_JAAHUQ010000490v1	19455	T	G	2	G	missense_variant	MODERATE	LOC119878172	Transcript	XM_038588891	protein_coding	4/4	.	XM_038588891.1:c.271T>G	XP_038444819.1:p.Ser91Ala	405	271	91	S/A	Tca/Gca	.	.	1	.	SNV	XP_038444819	UU_Cfam_GSD_1.0_ROSY.refSeq.ensformat.gtf.gz
chrUn_JAAHUQ010000792v1	141874	A	C	1	C	missense_variant	MODERATE	OR6C3I	Transcript	NM_001388939	protein_coding	1/2	.	NM_001388939.1:c.87A>C	NP_001375868.1:p.Leu29Phe	87	87	29	L/F	ttA/ttC	.	.	1	.	SNV	NP_001375868	UU_Cfam_GSD_1.0_ROSY.refSeq.ensformat.gtf.gz
chrUn_JAAHUQ010000792v1	151955	T	C	1	C	missense_variant	MODERATE	LOC119878280	Transcript	XM_038588939	protein_coding	1/1	.	XM_038588939.1:c.323T>C	XP_038444867.1:p.Ile108Thr	323	323	108	I/T	aTt/aCt	.	.	1	.	SNV	XP_038444867	UU_Cfam_GSD_1.0_ROSY.refSeq.ensformat.gtf.gz
chrUn_JAAHUQ010000816v1	174604	T	C	2	C	missense_variant	MODERATE	LOC119868998	Transcript	XM_038588946	protein_coding	11/17	.	XM_038588946.1:c.1223A>G	XP_038444874.1:p.Asn408Ser	1223	1223	408	N/S	aAc/aGc	.	.	-1	.	SNV	XP_038444874	UU_Cfam_GSD_1.0_ROSY.refSeq.ensformat.gtf.gz
chrUn_JAAHUQ010001050v1	58462	A	G	2	G	missense_variant	MODERATE	LOC100686959	Transcript	XM_038589005	protein_coding	3/3	.	XM_038589005.1:c.388A>G	XP_038444933.1:p.Thr130Ala	427	388	130	T/A	Aca/Gca	.	.	1	.	SNV	XP_038444933	UU_Cfam_GSD_1.0_ROSY.refSeq.ensformat.gtf.gz
chrUn_JAAHUQ010001050v1	58727	G	A	2	A	missense_variant	MODERATE	LOC100686959	Transcript	XM_038589005	protein_coding	3/3	.	XM_038589005.1:c.653G>A	XP_038444933.1:p.Arg218His	692	653	218	R/H	cGt/cAt	.	.	1	.	SNV	XP_038444933	UU_Cfam_GSD_1.0_ROSY.refSeq.ensformat.gtf.gz
chrUn_JAAHUQ010001053v1	12021	TTGC	T	1	-	inframe_deletion	MODERATE	LOC119878382	Transcript	XM_038589008	protein_coding	4/9	.	XM_038589008.1:c.1141_1143del	XP_038444936.1:p.Ala381del	1323-1325	1122-1124	374-375	VA/V	gtTGCt/gtt	.	.	1	.	deletion	XP_038444936	UU_Cfam_GSD_1.0_ROSY.refSeq.ensformat.gtf.gz
chrUn_JAAHUQ010001053v1	124721	G	A	1	A	missense_variant	MODERATE	LOC119875637_1	Transcript	XM_038589009	protein_coding	6/7	.	XM_038589009.1:c.794G>A	XP_038444937.1:p.Gly265Glu	953	794	265	G/E	gGa/gAa	.	.	1	.	SNV	XP_038444937	UU_Cfam_GSD_1.0_ROSY.refSeq.ensformat.gtf.gz
chrUn_JAAHUQ010001054v1	11379	G	T	2	T	missense_variant	MODERATE	LOC119878383	Transcript	XM_038589010	protein_coding	1/1	.	XM_038589010.1:c.23C>A	XP_038444938.1:p.Pro8His	23	23	8	P/H	cCc/cAc	.	.	-1	.	SNV	XP_038444938	UU_Cfam_GSD_1.0_ROSY.refSeq.ensformat.gtf.gz
chrUn_JAAHUQ010001054v1	20795	C	G	1	G	missense_variant	MODERATE	LOC119878384	Transcript	XM_038589012	protein_coding	1/6	.	XM_038589012.1:c.28C>G	XP_038444940.1:p.Arg10Gly	96	28	10	R/G	Cgg/Ggg	.	.	1	.	SNV	XP_038444940	UU_Cfam_GSD_1.0_ROSY.refSeq.ensformat.gtf.gz
chrUn_JAAHUQ010001054v1	20841	G	C	1	C	missense_variant	MODERATE	LOC119878384	Transcript	XM_038589012	protein_coding	1/6	.	XM_038589012.1:c.74G>C	XP_038444940.1:p.Cys25Ser	142	74	25	C/S	tGc/tCc	.	.	1	.	SNV	XP_038444940	UU_Cfam_GSD_1.0_ROSY.refSeq.ensformat.gtf.gz
chrUn_JAAHUQ010001054v1	21306	A	T	1	T	missense_variant	MODERATE	LOC119878384	Transcript	XM_038589012	protein_coding	2/6	.	XM_038589012.1:c.152A>T	XP_038444940.1:p.Asp51Val	220	152	51	D/V	gAc/gTc	.	.	1	.	SNV	XP_038444940	UU_Cfam_GSD_1.0_ROSY.refSeq.ensformat.gtf.gz
chrUn_JAAHUQ010001054v1	21308	G	A	1	A	missense_variant	MODERATE	LOC119878384	Transcript	XM_038589012	protein_coding	2/6	.	XM_038589012.1:c.154G>A	XP_038444940.1:p.Val52Met	222	154	52	V/M	Gtg/Atg	.	.	1	.	SNV	XP_038444940	UU_Cfam_GSD_1.0_ROSY.refSeq.ensformat.gtf.gz
chrUn_JAAHUQ010001054v1	21345	C	A	1	A	missense_variant	MODERATE	LOC119878384	Transcript	XM_038589012	protein_coding	2/6	.	XM_038589012.1:c.191C>A	XP_038444940.1:p.Thr64Asn	259	191	64	T/N	aCc/aAc	.	.	1	.	SNV	XP_038444940	UU_Cfam_GSD_1.0_ROSY.refSeq.ensformat.gtf.gz
chrUn_JAAHUQ010001054v1	21347	G	A	1	A	missense_variant	MODERATE	LOC119878384	Transcript	XM_038589012	protein_coding	2/6	.	XM_038589012.1:c.193G>A	XP_038444940.1:p.Ala65Thr	261	193	65	A/T	Gcc/Acc	.	.	1	.	SNV	XP_038444940	UU_Cfam_GSD_1.0_ROSY.refSeq.ensformat.gtf.gz
chrUn_JAAHUQ010001054v1	36320	C	T	1	T	missense_variant	MODERATE	LOC119874734	Transcript	XM_038589011	protein_coding	1/1	.	XM_038589011.1:c.559C>T	XP_038444939.1:p.Arg187Cys	559	559	187	R/C	Cgt/Tgt	.	.	1	.	SNV	XP_038444939	UU_Cfam_GSD_1.0_ROSY.refSeq.ensformat.gtf.gz
chrUn_JAAHUQ010001054v1	37208	G	C	1	C	missense_variant	MODERATE	LOC119874734	Transcript	XM_038589011	protein_coding	1/1	.	XM_038589011.1:c.1447G>C	XP_038444939.1:p.Ala483Pro	1447	1447	483	A/P	Gcg/Ccg	.	.	1	.	SNV	XP_038444939	UU_Cfam_GSD_1.0_ROSY.refSeq.ensformat.gtf.gz
chrUn_JAAHUQ010001054v1	37209	C	A	1	A	missense_variant	MODERATE	LOC119874734	Transcript	XM_038589011	protein_coding	1/1	.	XM_038589011.1:c.1448C>A	XP_038444939.1:p.Ala483Glu	1448	1448	483	A/E	gCg/gAg	.	.	1	.	SNV	XP_038444939	UU_Cfam_GSD_1.0_ROSY.refSeq.ensformat.gtf.gz
chrUn_JAAHUQ010001054v1	37218	A	C	1	C	missense_variant	MODERATE	LOC119874734	Transcript	XM_038589011	protein_coding	1/1	.	XM_038589011.1:c.1457A>C	XP_038444939.1:p.Asp486Ala	1457	1457	486	D/A	gAc/gCc	.	.	1	.	SNV	XP_038444939	UU_Cfam_GSD_1.0_ROSY.refSeq.ensformat.gtf.gz
chrUn_JAAHUQ010001102v1	57392	C	T	1	T	missense_variant	MODERATE	LOC119869228	Transcript	XM_038589045	protein_coding	4/7	.	XM_038589045.1:c.367C>T	XP_038444973.1:p.Leu123Phe	367	367	123	L/F	Ctt/Ttt	.	.	1	.	SNV	XP_038444973	UU_Cfam_GSD_1.0_ROSY.refSeq.ensformat.gtf.gz
chrUn_JAAHUQ010001102v1	58959	C	T	1	T	missense_variant	MODERATE	LOC119869228	Transcript	XM_038589045	protein_coding	5/7	.	XM_038589045.1:c.665C>T	XP_038444973.1:p.Ala222Val	665	665	222	A/V	gCt/gTt	.	.	1	.	SNV	XP_038444973	UU_Cfam_GSD_1.0_ROSY.refSeq.ensformat.gtf.gz
chrUn_JAAHUQ010001105v1	17402	CCCGTCCGT	C	1	-	frameshift_variant	HIGH	LOC119878415	Transcript	XM_038589046	protein_coding	2/3	.	XM_038589046.1:c.144_151del	XP_038444974.1:p.Arg49PhefsTer297	144-151	144-151	48-51	GRTG/GX	ggACGGACGGgt/gggt	.	.	-1	.	deletion	XP_038444974	UU_Cfam_GSD_1.0_ROSY.refSeq.ensformat.gtf.gz
chrUn_JAAHUQ010001124v1	78482	CCTT	C	1	-	inframe_deletion	MODERATE	LOC119878430	Transcript	XM_038589056	protein_coding	16/19	.	XM_038589056.1:c.1803_1805del	XP_038444984.1:p.Ile601_Arg602delinsMet	1818-1820	1803-1805	601-602	IR/M	atAAGg/atg	.	.	-1	.	deletion	XP_038444984	UU_Cfam_GSD_1.0_ROSY.refSeq.ensformat.gtf.gz
chrUn_JAAHUQ010001127v1	65500	G	A	1	A	stop_gained	HIGH	LOC119871298	Transcript	XM_038589059	protein_coding	2/2	.	XM_038589059.1:c.262C>T	XP_038444987.1:p.Arg88Ter	262	262	88	R/*	Cga/Tga	.	.	-1	.	SNV	XP_038444987	UU_Cfam_GSD_1.0_ROSY.refSeq.ensformat.gtf.gz
chrUn_JAAHUQ010001127v1	77487	CA	C	1	-	frameshift_variant	HIGH	LOC119871297	Transcript	XM_038589061	protein_coding	1/1	.	XM_038589061.1:c.722del	XP_038444989.1:p.His241LeufsTer2	722	722	241	H/X	cAt/ct	.	.	1	.	deletion	XP_038444989	UU_Cfam_GSD_1.0_ROSY.refSeq.ensformat.gtf.gz
chrUn_JAAHUQ010001156v1	64819	T	A	1	A	missense_variant	MODERATE	LOC119878442	Transcript	XM_038589065	protein_coding	7/8	.	XM_038589065.1:c.1327A>T	XP_038444993.1:p.Asn443Tyr	1480	1327	443	N/Y	Aat/Tat	.	.	-1	.	SNV	XP_038444993	UU_Cfam_GSD_1.0_ROSY.refSeq.ensformat.gtf.gz
chrUn_JAAHUQ010001156v1	64819	T	A	1	A	missense_variant	MODERATE	LOC119878442	Transcript	XM_038589066	protein_coding	7/8	.	XM_038589066.1:c.1324A>T	XP_038444994.1:p.Asn442Tyr	1479	1324	442	N/Y	Aat/Tat	.	.	-1	.	SNV	XP_038444994	UU_Cfam_GSD_1.0_ROSY.refSeq.ensformat.gtf.gz
chrUn_JAAHUQ010001156v1	64819	T	A	1	A	missense_variant	MODERATE	LOC119878442	Transcript	XM_038589067	protein_coding	7/8	.	XM_038589067.1:c.1267A>T	XP_038444995.1:p.Asn423Tyr	1420	1267	423	N/Y	Aat/Tat	.	.	-1	.	SNV	XP_038444995	UU_Cfam_GSD_1.0_ROSY.refSeq.ensformat.gtf.gz
chrUn_JAAHUQ010001156v1	64819	T	A	1	A	missense_variant	MODERATE	LOC119878442	Transcript	XM_038589068	protein_coding	7/8	.	XM_038589068.1:c.1264A>T	XP_038444996.1:p.Asn422Tyr	1418	1264	422	N/Y	Aat/Tat	.	.	-1	.	SNV	XP_038444996	UU_Cfam_GSD_1.0_ROSY.refSeq.ensformat.gtf.gz
chrUn_JAAHUQ010001156v1	64819	T	A	1	A	missense_variant	MODERATE	LOC119878442	Transcript	XM_038589069	protein_coding	5/6	.	XM_038589069.1:c.1180A>T	XP_038444997.1:p.Asn394Tyr	1496	1180	394	N/Y	Aat/Tat	.	.	-1	.	SNV	XP_038444997	UU_Cfam_GSD_1.0_ROSY.refSeq.ensformat.gtf.gz
chrUn_JAAHUQ010001156v1	71319	A	C	1	C	missense_variant	MODERATE	LOC119878442	Transcript	XM_038589069	protein_coding	1/6	.	XM_038589069.1:c.152T>G	XP_038444997.1:p.Leu51Trp	468	152	51	L/W	tTg/tGg	.	.	-1	.	SNV	XP_038444997	UU_Cfam_GSD_1.0_ROSY.refSeq.ensformat.gtf.gz
chrUn_JAAHUQ010001156v1	76368	C	T	1	T	missense_variant	MODERATE	LOC119878442	Transcript	XM_038589065	protein_coding	1/8	.	XM_038589065.1:c.14G>A	XP_038444993.1:p.Arg5Gln	167	14	5	R/Q	cGa/cAa	.	.	-1	.	SNV	XP_038444993	UU_Cfam_GSD_1.0_ROSY.refSeq.ensformat.gtf.gz
chrUn_JAAHUQ010001156v1	76368	C	T	1	T	missense_variant	MODERATE	LOC119878442	Transcript	XM_038589066	protein_coding	1/8	.	XM_038589066.1:c.14G>A	XP_038444994.1:p.Arg5Gln	169	14	5	R/Q	cGa/cAa	.	.	-1	.	SNV	XP_038444994	UU_Cfam_GSD_1.0_ROSY.refSeq.ensformat.gtf.gz
chrUn_JAAHUQ010001156v1	76368	C	T	1	T	missense_variant	MODERATE	LOC119878442	Transcript	XM_038589067	protein_coding	1/8	.	XM_038589067.1:c.14G>A	XP_038444995.1:p.Arg5Gln	167	14	5	R/Q	cGa/cAa	.	.	-1	.	SNV	XP_038444995	UU_Cfam_GSD_1.0_ROSY.refSeq.ensformat.gtf.gz
chrUn_JAAHUQ010001156v1	76368	C	T	1	T	missense_variant	MODERATE	LOC119878442	Transcript	XM_038589068	protein_coding	1/8	.	XM_038589068.1:c.14G>A	XP_038444996.1:p.Arg5Gln	168	14	5	R/Q	cGa/cAa	.	.	-1	.	SNV	XP_038444996	UU_Cfam_GSD_1.0_ROSY.refSeq.ensformat.gtf.gz
chrUn_JAAHUQ010001160v1	26216	A	C	2	C	stop_gained	HIGH	LOC119865601	Transcript	XM_038589074	protein_coding	9/9	.	XM_038589074.1:c.930T>G	XP_038445002.1:p.Tyr310Ter	1028	930	310	Y/*	taT/taG	.	.	-1	.	SNV	XP_038445002	UU_Cfam_GSD_1.0_ROSY.refSeq.ensformat.gtf.gz
chrUn_JAAHUQ010001160v1	26216	A	C	2	C	stop_gained	HIGH	LOC119865601	Transcript	XM_038589076	protein_coding	8/8	.	XM_038589076.1:c.843T>G	XP_038445004.1:p.Tyr281Ter	941	843	281	Y/*	taT/taG	.	.	-1	.	SNV	XP_038445004	UU_Cfam_GSD_1.0_ROSY.refSeq.ensformat.gtf.gz
chrUn_JAAHUQ010001163v1	60722	A	G	1	G	missense_variant	MODERATE	LOC119878447	Transcript	XM_038589079	protein_coding	3/8	.	XM_038589079.1:c.142A>G	XP_038445007.1:p.Thr48Ala	363	142	48	T/A	Act/Gct	.	.	1	.	SNV	XP_038445007	UU_Cfam_GSD_1.0_ROSY.refSeq.ensformat.gtf.gz
chrUn_JAAHUQ010001163v1	60735	C	T	1	T	missense_variant	MODERATE	LOC119878447	Transcript	XM_038589079	protein_coding	3/8	.	XM_038589079.1:c.155C>T	XP_038445007.1:p.Ser52Leu	376	155	52	S/L	tCa/tTa	.	.	1	.	SNV	XP_038445007	UU_Cfam_GSD_1.0_ROSY.refSeq.ensformat.gtf.gz
chrUn_JAAHUQ010001163v1	91267	G	T	1	T	missense_variant	MODERATE	LOC119878447	Transcript	XM_038589079	protein_coding	4/8	.	XM_038589079.1:c.279G>T	XP_038445007.1:p.Glu93Asp	500	279	93	E/D	gaG/gaT	.	.	1	.	SNV	XP_038445007	UU_Cfam_GSD_1.0_ROSY.refSeq.ensformat.gtf.gz
chrUn_JAAHUQ010001163v1	91281	C	T	1	T	missense_variant	MODERATE	LOC119878447	Transcript	XM_038589079	protein_coding	4/8	.	XM_038589079.1:c.293C>T	XP_038445007.1:p.Ser98Leu	514	293	98	S/L	tCa/tTa	.	.	1	.	SNV	XP_038445007	UU_Cfam_GSD_1.0_ROSY.refSeq.ensformat.gtf.gz
chrUn_JAAHUQ010001163v1	91855	C	T	1	T	missense_variant	MODERATE	LOC119878447	Transcript	XM_038589079	protein_coding	5/8	.	XM_038589079.1:c.346C>T	XP_038445007.1:p.Arg116Cys	567	346	116	R/C	Cgt/Tgt	.	.	1	.	SNV	XP_038445007	UU_Cfam_GSD_1.0_ROSY.refSeq.ensformat.gtf.gz
chrUn_JAAHUQ010001163v1	91856	G	A	1	A	missense_variant	MODERATE	LOC119878447	Transcript	XM_038589079	protein_coding	5/8	.	XM_038589079.1:c.347G>A	XP_038445007.1:p.Arg116His	568	347	116	R/H	cGt/cAt	.	.	1	.	SNV	XP_038445007	UU_Cfam_GSD_1.0_ROSY.refSeq.ensformat.gtf.gz
chrUn_JAAHUQ010001163v1	91873	C	T	1	T	missense_variant	MODERATE	LOC119878447	Transcript	XM_038589079	protein_coding	5/8	.	XM_038589079.1:c.364C>T	XP_038445007.1:p.His122Tyr	585	364	122	H/Y	Cat/Tat	.	.	1	.	SNV	XP_038445007	UU_Cfam_GSD_1.0_ROSY.refSeq.ensformat.gtf.gz
chrUn_JAAHUQ010001163v1	91874	A	G	1	G	missense_variant	MODERATE	LOC119878447	Transcript	XM_038589079	protein_coding	5/8	.	XM_038589079.1:c.365A>G	XP_038445007.1:p.His122Arg	586	365	122	H/R	cAt/cGt	.	.	1	.	SNV	XP_038445007	UU_Cfam_GSD_1.0_ROSY.refSeq.ensformat.gtf.gz
chrUn_JAAHUQ010001163v1	91899	AG	A	1	-	frameshift_variant&splice_region_variant	HIGH	LOC119878447	Transcript	XM_038589079	protein_coding	5/8	.	XM_038589079.1:c.392+1del	.	612	391	131	G/X	Gga/ga	.	.	1	.	deletion	XP_038445007	UU_Cfam_GSD_1.0_ROSY.refSeq.ensformat.gtf.gz
chrUn_JAAHUQ010001163v1	112500	AC	A	1	-	frameshift_variant	HIGH	LOC119878447	Transcript	XM_038589079	protein_coding	6/8	.	XM_038589079.1:c.497del	XP_038445007.1:p.Pro166LeufsTer67	717	496	166	P/X	Cct/ct	.	.	1	.	deletion	XP_038445007	UU_Cfam_GSD_1.0_ROSY.refSeq.ensformat.gtf.gz
chrUn_JAAHUQ010001163v1	112508	G	A	1	A	missense_variant	MODERATE	LOC119878447	Transcript	XM_038589079	protein_coding	6/8	.	XM_038589079.1:c.503G>A	XP_038445007.1:p.Ser168Asn	724	503	168	S/N	aGt/aAt	.	.	1	.	SNV	XP_038445007	UU_Cfam_GSD_1.0_ROSY.refSeq.ensformat.gtf.gz
chrUn_JAAHUQ010001163v1	112528	C	T	1	T	missense_variant	MODERATE	LOC119878447	Transcript	XM_038589079	protein_coding	6/8	.	XM_038589079.1:c.523C>T	XP_038445007.1:p.Pro175Ser	744	523	175	P/S	Ccc/Tcc	.	.	1	.	SNV	XP_038445007	UU_Cfam_GSD_1.0_ROSY.refSeq.ensformat.gtf.gz
chrUn_JAAHUQ010001163v1	115609	G	A	1	A	missense_variant	MODERATE	LOC119878447	Transcript	XM_038589079	protein_coding	7/8	.	XM_038589079.1:c.554G>A	XP_038445007.1:p.Arg185His	775	554	185	R/H	cGc/cAc	.	.	1	.	SNV	XP_038445007	UU_Cfam_GSD_1.0_ROSY.refSeq.ensformat.gtf.gz
chrUn_JAAHUQ010001163v1	115616	G	A	1	A	stop_gained	HIGH	LOC119878447	Transcript	XM_038589079	protein_coding	7/8	.	XM_038589079.1:c.561G>A	XP_038445007.1:p.Trp187Ter	782	561	187	W/*	tgG/tgA	.	.	1	.	SNV	XP_038445007	UU_Cfam_GSD_1.0_ROSY.refSeq.ensformat.gtf.gz
chrUn_JAAHUQ010001163v1	115624	G	C	1	C	missense_variant	MODERATE	LOC119878447	Transcript	XM_038589079	protein_coding	7/8	.	XM_038589079.1:c.569G>C	XP_038445007.1:p.Arg190Pro	790	569	190	R/P	cGt/cCt	.	.	1	.	SNV	XP_038445007	UU_Cfam_GSD_1.0_ROSY.refSeq.ensformat.gtf.gz
chrUn_JAAHUQ010001163v1	115637	G	GT	1	T	frameshift_variant	HIGH	LOC119878447	Transcript	XM_038589079	protein_coding	7/8	.	XM_038589079.1:c.582_583insT	XP_038445007.1:p.Gly195TrpfsTer48	803-804	582-583	194-195	-/X	-/T	.	.	1	.	insertion	XP_038445007	UU_Cfam_GSD_1.0_ROSY.refSeq.ensformat.gtf.gz
chrUn_JAAHUQ010001163v1	115638	G	T	1	T	stop_gained	HIGH	LOC119878447	Transcript	XM_038589079	protein_coding	7/8	.	XM_038589079.1:c.583G>T	XP_038445007.1:p.Gly195Ter	804	583	195	G/*	Gga/Tga	.	.	1	.	SNV	XP_038445007	UU_Cfam_GSD_1.0_ROSY.refSeq.ensformat.gtf.gz
chrUn_JAAHUQ010001202v1	48461	G	C	2	C	missense_variant	MODERATE	LOC119864256	Transcript	XM_038589112	protein_coding	7/7	.	XM_038589112.1:c.620C>G	XP_038445040.1:p.Ser207Cys	644	620	207	S/C	tCt/tGt	.	.	-1	.	SNV	XP_038445040	UU_Cfam_GSD_1.0_ROSY.refSeq.ensformat.gtf.gz
chrUn_JAAHUQ010001202v1	48461	G	C	2	C	missense_variant	MODERATE	LOC119864256	Transcript	XM_038589113	protein_coding	6/6	.	XM_038589113.1:c.506C>G	XP_038445041.1:p.Ser169Cys	521	506	169	S/C	tCt/tGt	.	.	-1	.	SNV	XP_038445041	UU_Cfam_GSD_1.0_ROSY.refSeq.ensformat.gtf.gz
chrUn_JAAHUQ010001211v1	24064	C	T	1	T	missense_variant	MODERATE	LOC119878489	Transcript	XM_038589124	protein_coding	9/9	.	XM_038589124.1:c.1214G>A	XP_038445052.1:p.Arg405His	1758	1214	405	R/H	cGc/cAc	.	.	-1	.	SNV	XP_038445052	UU_Cfam_GSD_1.0_ROSY.refSeq.ensformat.gtf.gz
chrUn_JAAHUQ010001211v1	26104	C	CTGCAAGATT	2	TGCAAGATT	splice_acceptor_variant	HIGH	LOC119878489	Transcript	XM_038589124	protein_coding	.	7/8	XM_038589124.1:c.1074-2_1074-1insAATCTTGCA	.	.	.	.	.	.	.	.	-1	.	insertion	XP_038445052	UU_Cfam_GSD_1.0_ROSY.refSeq.ensformat.gtf.gz
chrUn_JAAHUQ010001211v1	38301	T	C	2	C	missense_variant	MODERATE	LOC119878489	Transcript	XM_038589124	protein_coding	2/9	.	XM_038589124.1:c.244A>G	XP_038445052.1:p.Ser82Gly	788	244	82	S/G	Agc/Ggc	.	.	-1	.	SNV	XP_038445052	UU_Cfam_GSD_1.0_ROSY.refSeq.ensformat.gtf.gz
chrUn_JAAHUQ010001229v1	17448	C	T	2	T	missense_variant	MODERATE	LOC119878506	Transcript	XM_038589135	protein_coding	2/6	.	XM_038589135.1:c.1225C>T	XP_038445063.1:p.Arg409Cys	1225	1225	409	R/C	Cgc/Tgc	.	.	1	.	SNV	XP_038445063	UU_Cfam_GSD_1.0_ROSY.refSeq.ensformat.gtf.gz
chrUn_JAAHUQ010001229v1	24132	A	T	1	T	missense_variant	MODERATE	LOC119878506	Transcript	XM_038589135	protein_coding	3/6	.	XM_038589135.1:c.1445A>T	XP_038445063.1:p.Gln482Leu	1445	1445	482	Q/L	cAg/cTg	.	.	1	.	SNV	XP_038445063	UU_Cfam_GSD_1.0_ROSY.refSeq.ensformat.gtf.gz
chrUn_JAAHUQ010001231v1	61065	G	A	1	A	missense_variant	MODERATE	LOC119878508	Transcript	unassigned_transcript_1190	V_segment	2/3	.	unassigned_transcript_1190.1:c.337G>A	NA.1:p.Ala113Thr	479	337	113	A/T	Gct/Act	.	.	1	.	SNV		UU_Cfam_GSD_1.0_ROSY.refSeq.ensformat.gtf.gz
chrUn_JAAHUQ010001286v1	39705	T	C	2	C	missense_variant	MODERATE	LOC119878561	Transcript	XM_038589176	protein_coding	11/20	.	XM_038589176.1:c.1243T>C	XP_038445104.1:p.Ser415Pro	1245	1243	415	S/P	Tca/Cca	.	.	1	.	SNV	XP_038445104	UU_Cfam_GSD_1.0_ROSY.refSeq.ensformat.gtf.gz
chrUn_JAAHUQ010001286v1	39705	T	C	2	C	missense_variant	MODERATE	LOC119878561	Transcript	XM_038589177	protein_coding	11/20	.	XM_038589177.1:c.1243T>C	XP_038445105.1:p.Ser415Pro	1245	1243	415	S/P	Tca/Cca	.	.	1	.	SNV	XP_038445105	UU_Cfam_GSD_1.0_ROSY.refSeq.ensformat.gtf.gz
chrUn_JAAHUQ010001286v1	39705	T	C	2	C	missense_variant	MODERATE	LOC119878561	Transcript	XM_038589178	protein_coding	11/19	.	XM_038589178.1:c.1243T>C	XP_038445106.1:p.Ser415Pro	1245	1243	415	S/P	Tca/Cca	.	.	1	.	SNV	XP_038445106	UU_Cfam_GSD_1.0_ROSY.refSeq.ensformat.gtf.gz
chrUn_JAAHUQ010001286v1	39705	T	C	2	C	missense_variant	MODERATE	LOC119878561	Transcript	XM_038589179	protein_coding	11/21	.	XM_038589179.1:c.1243T>C	XP_038445107.1:p.Ser415Pro	1245	1243	415	S/P	Tca/Cca	.	.	1	.	SNV	XP_038445107	UU_Cfam_GSD_1.0_ROSY.refSeq.ensformat.gtf.gz
chrUn_JAAHUQ010001286v1	39705	T	C	2	C	missense_variant	MODERATE	LOC119878561	Transcript	XM_038589180	protein_coding	11/19	.	XM_038589180.1:c.1243T>C	XP_038445108.1:p.Ser415Pro	1245	1243	415	S/P	Tca/Cca	.	.	1	.	SNV	XP_038445108	UU_Cfam_GSD_1.0_ROSY.refSeq.ensformat.gtf.gz
chrUn_JAAHUQ010001286v1	39705	T	C	2	C	missense_variant	MODERATE	LOC119878561	Transcript	XM_038589181	protein_coding	6/15	.	XM_038589181.1:c.775T>C	XP_038445109.1:p.Ser259Pro	790	775	259	S/P	Tca/Cca	.	.	1	.	SNV	XP_038445109	UU_Cfam_GSD_1.0_ROSY.refSeq.ensformat.gtf.gz
chrUn_JAAHUQ010001286v1	39705	T	C	2	C	missense_variant	MODERATE	LOC119878561	Transcript	XM_038589183	protein_coding	11/19	.	XM_038589183.1:c.1243T>C	XP_038445111.1:p.Ser415Pro	1245	1243	415	S/P	Tca/Cca	.	.	1	.	SNV	XP_038445111	UU_Cfam_GSD_1.0_ROSY.refSeq.ensformat.gtf.gz
chrUn_JAAHUQ010001286v1	39705	T	C	2	C	missense_variant	MODERATE	LOC119878561	Transcript	XM_038589184	protein_coding	11/19	.	XM_038589184.1:c.1243T>C	XP_038445112.1:p.Ser415Pro	1245	1243	415	S/P	Tca/Cca	.	.	1	.	SNV	XP_038445112	UU_Cfam_GSD_1.0_ROSY.refSeq.ensformat.gtf.gz
chrUn_JAAHUQ010001286v1	39705	T	C	2	C	missense_variant	MODERATE	LOC119878561	Transcript	XM_038589185	protein_coding	11/18	.	XM_038589185.1:c.1243T>C	XP_038445113.1:p.Ser415Pro	1245	1243	415	S/P	Tca/Cca	.	.	1	.	SNV	XP_038445113	UU_Cfam_GSD_1.0_ROSY.refSeq.ensformat.gtf.gz
chrUn_JAAHUQ010001286v1	39705	T	C	2	C	missense_variant	MODERATE	LOC119878561	Transcript	XM_038589186	protein_coding	11/17	.	XM_038589186.1:c.1243T>C	XP_038445114.1:p.Ser415Pro	1245	1243	415	S/P	Tca/Cca	.	.	1	.	SNV	XP_038445114	UU_Cfam_GSD_1.0_ROSY.refSeq.ensformat.gtf.gz
chrUn_JAAHUQ010001286v1	39705	T	C	2	C	missense_variant	MODERATE	LOC119878561	Transcript	XM_038589187	protein_coding	11/16	.	XM_038589187.1:c.1243T>C	XP_038445115.1:p.Ser415Pro	1245	1243	415	S/P	Tca/Cca	.	.	1	.	SNV	XP_038445115	UU_Cfam_GSD_1.0_ROSY.refSeq.ensformat.gtf.gz
chrUn_JAAHUQ010001286v1	39988	A	T	2	T	missense_variant	MODERATE	LOC119878561	Transcript	XM_038589176	protein_coding	11/20	.	XM_038589176.1:c.1526A>T	XP_038445104.1:p.His509Leu	1528	1526	509	H/L	cAt/cTt	.	.	1	.	SNV	XP_038445104	UU_Cfam_GSD_1.0_ROSY.refSeq.ensformat.gtf.gz
chrUn_JAAHUQ010001286v1	39988	A	T	2	T	missense_variant	MODERATE	LOC119878561	Transcript	XM_038589177	protein_coding	11/20	.	XM_038589177.1:c.1526A>T	XP_038445105.1:p.His509Leu	1528	1526	509	H/L	cAt/cTt	.	.	1	.	SNV	XP_038445105	UU_Cfam_GSD_1.0_ROSY.refSeq.ensformat.gtf.gz
chrUn_JAAHUQ010001286v1	39988	A	T	2	T	missense_variant	MODERATE	LOC119878561	Transcript	XM_038589178	protein_coding	11/19	.	XM_038589178.1:c.1526A>T	XP_038445106.1:p.His509Leu	1528	1526	509	H/L	cAt/cTt	.	.	1	.	SNV	XP_038445106	UU_Cfam_GSD_1.0_ROSY.refSeq.ensformat.gtf.gz
chrUn_JAAHUQ010001286v1	39988	A	T	2	T	missense_variant	MODERATE	LOC119878561	Transcript	XM_038589179	protein_coding	11/21	.	XM_038589179.1:c.1526A>T	XP_038445107.1:p.His509Leu	1528	1526	509	H/L	cAt/cTt	.	.	1	.	SNV	XP_038445107	UU_Cfam_GSD_1.0_ROSY.refSeq.ensformat.gtf.gz
chrUn_JAAHUQ010001286v1	39988	A	T	2	T	missense_variant	MODERATE	LOC119878561	Transcript	XM_038589180	protein_coding	11/19	.	XM_038589180.1:c.1526A>T	XP_038445108.1:p.His509Leu	1528	1526	509	H/L	cAt/cTt	.	.	1	.	SNV	XP_038445108	UU_Cfam_GSD_1.0_ROSY.refSeq.ensformat.gtf.gz
chrUn_JAAHUQ010001286v1	39988	A	T	2	T	missense_variant	MODERATE	LOC119878561	Transcript	XM_038589181	protein_coding	6/15	.	XM_038589181.1:c.1058A>T	XP_038445109.1:p.His353Leu	1073	1058	353	H/L	cAt/cTt	.	.	1	.	SNV	XP_038445109	UU_Cfam_GSD_1.0_ROSY.refSeq.ensformat.gtf.gz
chrUn_JAAHUQ010001286v1	39988	A	T	2	T	missense_variant	MODERATE	LOC119878561	Transcript	XM_038589183	protein_coding	11/19	.	XM_038589183.1:c.1526A>T	XP_038445111.1:p.His509Leu	1528	1526	509	H/L	cAt/cTt	.	.	1	.	SNV	XP_038445111	UU_Cfam_GSD_1.0_ROSY.refSeq.ensformat.gtf.gz
chrUn_JAAHUQ010001286v1	39988	A	T	2	T	missense_variant	MODERATE	LOC119878561	Transcript	XM_038589184	protein_coding	11/19	.	XM_038589184.1:c.1526A>T	XP_038445112.1:p.His509Leu	1528	1526	509	H/L	cAt/cTt	.	.	1	.	SNV	XP_038445112	UU_Cfam_GSD_1.0_ROSY.refSeq.ensformat.gtf.gz
chrUn_JAAHUQ010001286v1	39988	A	T	2	T	missense_variant	MODERATE	LOC119878561	Transcript	XM_038589185	protein_coding	11/18	.	XM_038589185.1:c.1526A>T	XP_038445113.1:p.His509Leu	1528	1526	509	H/L	cAt/cTt	.	.	1	.	SNV	XP_038445113	UU_Cfam_GSD_1.0_ROSY.refSeq.ensformat.gtf.gz
chrUn_JAAHUQ010001286v1	39988	A	T	2	T	missense_variant	MODERATE	LOC119878561	Transcript	XM_038589186	protein_coding	11/17	.	XM_038589186.1:c.1526A>T	XP_038445114.1:p.His509Leu	1528	1526	509	H/L	cAt/cTt	.	.	1	.	SNV	XP_038445114	UU_Cfam_GSD_1.0_ROSY.refSeq.ensformat.gtf.gz
chrUn_JAAHUQ010001286v1	39988	A	T	2	T	missense_variant	MODERATE	LOC119878561	Transcript	XM_038589187	protein_coding	11/16	.	XM_038589187.1:c.1526A>T	XP_038445115.1:p.His509Leu	1528	1526	509	H/L	cAt/cTt	.	.	1	.	SNV	XP_038445115	UU_Cfam_GSD_1.0_ROSY.refSeq.ensformat.gtf.gz
chrUn_JAAHUQ010001291v1	51823	AG	A	1	-	frameshift_variant&splice_region_variant	HIGH	OR4A40	Transcript	NM_001389174	protein_coding	2/2	.	NM_001389174.1:c.567del	NP_001376103.1:p.Tyr190ThrfsTer2	567	567	189	T/X	acC/ac	.	.	-1	.	deletion	NP_001376103	UU_Cfam_GSD_1.0_ROSY.refSeq.ensformat.gtf.gz
chrUn_JAAHUQ010001291v1	51890	G	A	1	A	missense_variant	MODERATE	OR4A40	Transcript	NM_001389174	protein_coding	1/2	.	NM_001389174.1:c.502C>T	NP_001376103.1:p.Pro168Ser	502	502	168	P/S	Ccc/Tcc	.	.	-1	.	SNV	NP_001376103	UU_Cfam_GSD_1.0_ROSY.refSeq.ensformat.gtf.gz
chrUn_JAAHUQ010001372v1	9335	A	G	2	G	missense_variant	MODERATE	LOC119878651	Transcript	XM_038589241	protein_coding	1/1	.	XM_038589241.1:c.92T>C	XP_038445169.1:p.Phe31Ser	140	92	31	F/S	tTc/tCc	.	.	-1	.	SNV	XP_038445169	UU_Cfam_GSD_1.0_ROSY.refSeq.ensformat.gtf.gz
chrUn_JAAHUQ010001376v1	122273	GA	G	1	-	frameshift_variant	HIGH	LOC119868989	Transcript	XM_038589246	protein_coding	2/2	.	XM_038589246.1:c.107del	XP_038445174.1:p.Lys36ArgfsTer24	224	106	36	K/X	Aag/ag	.	.	1	.	deletion	XP_038445174	UU_Cfam_GSD_1.0_ROSY.refSeq.ensformat.gtf.gz
chrUn_JAAHUQ010001461v1	23447	A	G	2	G	missense_variant	MODERATE	LOC119878703	Transcript	XM_038589290	protein_coding	14/17	.	XM_038589290.1:c.2206A>G	XP_038445218.1:p.Ile736Val	2221	2206	736	I/V	Ata/Gta	.	.	1	.	SNV	XP_038445218	UU_Cfam_GSD_1.0_ROSY.refSeq.ensformat.gtf.gz
chrUn_JAAHUQ010001471v1	16324	C	T	2	T	missense_variant	MODERATE	LOC119878719	Transcript	XM_038589293	protein_coding	1/1	.	XM_038589293.1:c.11C>T	XP_038445221.1:p.Ala4Val	11	11	4	A/V	gCc/gTc	.	.	1	.	SNV	XP_038445221	UU_Cfam_GSD_1.0_ROSY.refSeq.ensformat.gtf.gz
chrUn_JAAHUQ010001471v1	16435	C	G	2	G	missense_variant	MODERATE	LOC119878719	Transcript	XM_038589293	protein_coding	1/1	.	XM_038589293.1:c.122C>G	XP_038445221.1:p.Thr41Arg	122	122	41	T/R	aCg/aGg	.	.	1	.	SNV	XP_038445221	UU_Cfam_GSD_1.0_ROSY.refSeq.ensformat.gtf.gz
chrUn_JAAHUQ010001471v1	17292	G	A	1	A	missense_variant	MODERATE	LOC119878719	Transcript	XM_038589293	protein_coding	1/1	.	XM_038589293.1:c.979G>A	XP_038445221.1:p.Ala327Thr	979	979	327	A/T	Gct/Act	.	.	1	.	SNV	XP_038445221	UU_Cfam_GSD_1.0_ROSY.refSeq.ensformat.gtf.gz
chrUn_JAAHUQ010001471v1	17376	G	A	1	A	missense_variant	MODERATE	LOC119878719	Transcript	XM_038589293	protein_coding	1/1	.	XM_038589293.1:c.1063G>A	XP_038445221.1:p.Val355Ile	1063	1063	355	V/I	Gtc/Atc	.	.	1	.	SNV	XP_038445221	UU_Cfam_GSD_1.0_ROSY.refSeq.ensformat.gtf.gz
chrUn_JAAHUQ010001497v1	34460	G	GAGC	2	AGC	inframe_insertion	MODERATE	LOC119878739	Transcript	XM_038589310	protein_coding	7/13	.	XM_038589310.1:c.610_612dup	XP_038445238.1:p.Ala204dup	669-670	612-613	204-205	-/A	-/GCT	.	.	-1	.	insertion	XP_038445238	UU_Cfam_GSD_1.0_ROSY.refSeq.ensformat.gtf.gz
chrUn_JAAHUQ010001497v1	34460	G	GAGC	2	AGC	inframe_insertion	MODERATE	LOC119878739	Transcript	XM_038589311	protein_coding	7/13	.	XM_038589311.1:c.607_609dup	XP_038445239.1:p.Ala203dup	624-625	609-610	203-204	-/A	-/GCT	.	.	-1	.	insertion	XP_038445239	UU_Cfam_GSD_1.0_ROSY.refSeq.ensformat.gtf.gz
chrUn_JAAHUQ010001497v1	34460	G	GAGC	2	AGC	inframe_insertion	MODERATE	LOC119878739	Transcript	XM_038589312	protein_coding	7/14	.	XM_038589312.1:c.610_612dup	XP_038445240.1:p.Ala204dup	669-670	612-613	204-205	-/A	-/GCT	.	.	-1	.	insertion	XP_038445240	UU_Cfam_GSD_1.0_ROSY.refSeq.ensformat.gtf.gz
chrUn_JAAHUQ010001497v1	34460	G	GAGC	2	AGC	inframe_insertion	MODERATE	LOC119878739	Transcript	XM_038589313	protein_coding	7/12	.	XM_038589313.1:c.610_612dup	XP_038445241.1:p.Ala204dup	668-669	612-613	204-205	-/A	-/GCT	.	.	-1	.	insertion	XP_038445241	UU_Cfam_GSD_1.0_ROSY.refSeq.ensformat.gtf.gz
chrUn_JAAHUQ010001568v1	18571	G	A	1	A	missense_variant&splice_region_variant	MODERATE	LOC119868911	Transcript	XM_038589374	protein_coding	8/12	.	XM_038589374.1:c.4250C>T	XP_038445302.1:p.Pro1417Leu	4459	4250	1417	P/L	cCa/cTa	.	.	-1	.	SNV	XP_038445302	UU_Cfam_GSD_1.0_ROSY.refSeq.ensformat.gtf.gz
chrUn_JAAHUQ010001568v1	18980	A	C	1	C	missense_variant	MODERATE	LOC119868911	Transcript	XM_038589374	protein_coding	7/12	.	XM_038589374.1:c.4240T>G	XP_038445302.1:p.Ser1414Ala	4449	4240	1414	S/A	Tca/Gca	.	.	-1	.	SNV	XP_038445302	UU_Cfam_GSD_1.0_ROSY.refSeq.ensformat.gtf.gz
chrUn_JAAHUQ010001568v1	19033	TCA	T	1	-	frameshift_variant	HIGH	LOC119868911	Transcript	XM_038589374	protein_coding	7/12	.	XM_038589374.1:c.4185_4186del	XP_038445302.1:p.Asn1397LeufsTer4	4394-4395	4185-4186	1395-1396	TE/TX	acTGag/acag	.	.	-1	.	deletion	XP_038445302	UU_Cfam_GSD_1.0_ROSY.refSeq.ensformat.gtf.gz
chrUn_JAAHUQ010001568v1	19208	T	C	1	C	missense_variant	MODERATE	LOC119868911	Transcript	XM_038589374	protein_coding	7/12	.	XM_038589374.1:c.4012A>G	XP_038445302.1:p.Arg1338Gly	4221	4012	1338	R/G	Aga/Gga	.	.	-1	.	SNV	XP_038445302	UU_Cfam_GSD_1.0_ROSY.refSeq.ensformat.gtf.gz
chrUn_JAAHUQ010001568v1	20758	G	A	1	A	missense_variant	MODERATE	LOC119868911	Transcript	XM_038589374	protein_coding	7/12	.	XM_038589374.1:c.2462C>T	XP_038445302.1:p.Ala821Val	2671	2462	821	A/V	gCa/gTa	.	.	-1	.	SNV	XP_038445302	UU_Cfam_GSD_1.0_ROSY.refSeq.ensformat.gtf.gz
chrUn_JAAHUQ010001612v1	30475	G	A	2	A	missense_variant	MODERATE	LOC119868834	Transcript	XM_038589396	protein_coding	3/4	.	XM_038589396.1:c.532G>A	XP_038445324.1:p.Gly178Ser	532	532	178	G/S	Ggt/Agt	.	.	1	.	SNV	XP_038445324	UU_Cfam_GSD_1.0_ROSY.refSeq.ensformat.gtf.gz
chrUn_JAAHUQ010001751v1	18423	G	T	1	T	missense_variant	MODERATE	LOC119878915	Transcript	XM_038589453	protein_coding	1/1	.	XM_038589453.1:c.1430C>A	XP_038445381.1:p.Pro477Gln	1430	1430	477	P/Q	cCg/cAg	.	.	-1	.	SNV	XP_038445381	UU_Cfam_GSD_1.0_ROSY.refSeq.ensformat.gtf.gz
chrUn_JAAHUQ010001751v1	18678	C	T	1	T	missense_variant	MODERATE	LOC119878915	Transcript	XM_038589453	protein_coding	1/1	.	XM_038589453.1:c.1175G>A	XP_038445381.1:p.Gly392Glu	1175	1175	392	G/E	gGa/gAa	.	.	-1	.	SNV	XP_038445381	UU_Cfam_GSD_1.0_ROSY.refSeq.ensformat.gtf.gz
chrUn_JAAHUQ010001751v1	18688	C	T	2	T	missense_variant	MODERATE	LOC119878915	Transcript	XM_038589453	protein_coding	1/1	.	XM_038589453.1:c.1165G>A	XP_038445381.1:p.Glu389Lys	1165	1165	389	E/K	Gaa/Aaa	.	.	-1	.	SNV	XP_038445381	UU_Cfam_GSD_1.0_ROSY.refSeq.ensformat.gtf.gz
chrUn_JAAHUQ010001751v1	19405	G	C	1	C	missense_variant	MODERATE	LOC119878915	Transcript	XM_038589453	protein_coding	1/1	.	XM_038589453.1:c.448C>G	XP_038445381.1:p.Leu150Val	448	448	150	L/V	Ctc/Gtc	.	.	-1	.	SNV	XP_038445381	UU_Cfam_GSD_1.0_ROSY.refSeq.ensformat.gtf.gz
chrUn_JAAHUQ010001751v1	21241	A	C	1	C	missense_variant&splice_region_variant	MODERATE	LOC119868884	Transcript	XM_038589454	protein_coding	2/8	.	XM_038589454.1:c.116A>C	XP_038445382.1:p.Gln39Pro	116	116	39	Q/P	cAa/cCa	.	.	1	.	SNV	XP_038445382	UU_Cfam_GSD_1.0_ROSY.refSeq.ensformat.gtf.gz
chrUn_JAAHUQ010001751v1	29787	G	T	1	T	missense_variant	MODERATE	LOC119868884	Transcript	XM_038589454	protein_coding	4/8	.	XM_038589454.1:c.332G>T	XP_038445382.1:p.Gly111Val	332	332	111	G/V	gGt/gTt	.	.	1	.	SNV	XP_038445382	UU_Cfam_GSD_1.0_ROSY.refSeq.ensformat.gtf.gz
chrUn_JAAHUQ010001751v1	29798	C	CA	1	A	frameshift_variant	HIGH	LOC119868884	Transcript	XM_038589454	protein_coding	4/8	.	XM_038589454.1:c.344dup	XP_038445382.1:p.His115GlnfsTer13	343-344	343-344	115	H/QX	cac/cAac	.	.	1	.	insertion	XP_038445382	UU_Cfam_GSD_1.0_ROSY.refSeq.ensformat.gtf.gz
chrUn_JAAHUQ010001751v1	29799	A	AC	1	C	frameshift_variant	HIGH	LOC119868884	Transcript	XM_038589454	protein_coding	4/8	.	XM_038589454.1:c.345dup	XP_038445382.1:p.Ala116ArgfsTer12	344-345	344-345	115	H/HX	cac/caCc	.	.	1	.	insertion	XP_038445382	UU_Cfam_GSD_1.0_ROSY.refSeq.ensformat.gtf.gz
chrUn_JAAHUQ010001751v1	29800	C	CT	1	T	frameshift_variant	HIGH	LOC119868884	Transcript	XM_038589454	protein_coding	4/8	.	XM_038589454.1:c.345_346insT	XP_038445382.1:p.Ala116CysfsTer12	345-346	345-346	115-116	-/X	-/T	.	.	1	.	insertion	XP_038445382	UU_Cfam_GSD_1.0_ROSY.refSeq.ensformat.gtf.gz
chrUn_JAAHUQ010001751v1	29835	A	C	1	C	missense_variant	MODERATE	LOC119868884	Transcript	XM_038589454	protein_coding	4/8	.	XM_038589454.1:c.380A>C	XP_038445382.1:p.Asn127Thr	380	380	127	N/T	aAc/aCc	.	.	1	.	SNV	XP_038445382	UU_Cfam_GSD_1.0_ROSY.refSeq.ensformat.gtf.gz
chrUn_JAAHUQ010001751v1	30477	A	G	1	G	missense_variant	MODERATE	LOC119868884	Transcript	XM_038589454	protein_coding	5/8	.	XM_038589454.1:c.421A>G	XP_038445382.1:p.Arg141Gly	421	421	141	R/G	Agg/Ggg	.	.	1	.	SNV	XP_038445382	UU_Cfam_GSD_1.0_ROSY.refSeq.ensformat.gtf.gz
chrUn_JAAHUQ010001751v1	30597	G	C	1	C	missense_variant	MODERATE	LOC119868884	Transcript	XM_038589454	protein_coding	5/8	.	XM_038589454.1:c.541G>C	XP_038445382.1:p.Asp181His	541	541	181	D/H	Gac/Cac	.	.	1	.	SNV	XP_038445382	UU_Cfam_GSD_1.0_ROSY.refSeq.ensformat.gtf.gz
chrUn_JAAHUQ010001751v1	30626	G	C	1	C	missense_variant	MODERATE	LOC119868884	Transcript	XM_038589454	protein_coding	5/8	.	XM_038589454.1:c.570G>C	XP_038445382.1:p.Glu190Asp	570	570	190	E/D	gaG/gaC	.	.	1	.	SNV	XP_038445382	UU_Cfam_GSD_1.0_ROSY.refSeq.ensformat.gtf.gz
chrUn_JAAHUQ010001751v1	32654	A	G	1	G	missense_variant	MODERATE	LOC119868884	Transcript	XM_038589454	protein_coding	8/8	.	XM_038589454.1:c.887A>G	XP_038445382.1:p.Gln296Arg	887	887	296	Q/R	cAa/cGa	.	.	1	.	SNV	XP_038445382	UU_Cfam_GSD_1.0_ROSY.refSeq.ensformat.gtf.gz
chrUn_JAAHUQ010001751v1	32655	A	C	1	C	missense_variant	MODERATE	LOC119868884	Transcript	XM_038589454	protein_coding	8/8	.	XM_038589454.1:c.888A>C	XP_038445382.1:p.Gln296His	888	888	296	Q/H	caA/caC	.	.	1	.	SNV	XP_038445382	UU_Cfam_GSD_1.0_ROSY.refSeq.ensformat.gtf.gz
chrUn_JAAHUQ010001837v1	20879	C	CT	1	T	frameshift_variant	HIGH	LOC119878965	Transcript	XM_038589478	protein_coding	4/5	.	XM_038589478.1:c.576dup	XP_038445406.1:p.Asp193ArgfsTer9	576-577	576-577	192-193	-/X	-/A	.	.	-1	.	insertion	XP_038445406	UU_Cfam_GSD_1.0_ROSY.refSeq.ensformat.gtf.gz
chrUn_JAAHUQ010001837v1	24076	C	T	2	T	missense_variant	MODERATE	LOC119878965	Transcript	XM_038589478	protein_coding	2/5	.	XM_038589478.1:c.178G>A	XP_038445406.1:p.Gly60Arg	178	178	60	G/R	Ggg/Agg	.	.	-1	.	SNV	XP_038445406	UU_Cfam_GSD_1.0_ROSY.refSeq.ensformat.gtf.gz
chrUn_JAAHUQ010001837v1	24094	G	C	2	C	missense_variant	MODERATE	LOC119878965	Transcript	XM_038589478	protein_coding	2/5	.	XM_038589478.1:c.160C>G	XP_038445406.1:p.Leu54Val	160	160	54	L/V	Ctt/Gtt	.	.	-1	.	SNV	XP_038445406	UU_Cfam_GSD_1.0_ROSY.refSeq.ensformat.gtf.gz
chrUn_JAAHUQ010001905v1	7942	A	G	2	G	missense_variant	MODERATE	LOC119879041	Transcript	XM_038589508	protein_coding	4/4	.	XM_038589508.1:c.326T>C	XP_038445436.1:p.Leu109Ser	932	326	109	L/S	tTg/tCg	.	.	-1	.	SNV	XP_038445436	UU_Cfam_GSD_1.0_ROSY.refSeq.ensformat.gtf.gz
chrUn_JAAHUQ010001905v1	7942	A	G	2	G	missense_variant	MODERATE	LOC119879041	Transcript	XM_038589509	protein_coding	4/4	.	XM_038589509.1:c.326T>C	XP_038445437.1:p.Leu109Ser	959	326	109	L/S	tTg/tCg	.	.	-1	.	SNV	XP_038445437	UU_Cfam_GSD_1.0_ROSY.refSeq.ensformat.gtf.gz
chrUn_JAAHUQ010001905v1	7942	A	G	2	G	missense_variant	MODERATE	LOC119879041	Transcript	XM_038589510	protein_coding	4/4	.	XM_038589510.1:c.326T>C	XP_038445438.1:p.Leu109Ser	1046	326	109	L/S	tTg/tCg	.	.	-1	.	SNV	XP_038445438	UU_Cfam_GSD_1.0_ROSY.refSeq.ensformat.gtf.gz
chrUn_JAAHUQ010001905v1	7942	A	G	2	G	missense_variant	MODERATE	LOC119879041	Transcript	XM_038589511	protein_coding	4/4	.	XM_038589511.1:c.326T>C	XP_038445439.1:p.Leu109Ser	843	326	109	L/S	tTg/tCg	.	.	-1	.	SNV	XP_038445439	UU_Cfam_GSD_1.0_ROSY.refSeq.ensformat.gtf.gz
chrUn_JAAHUQ010001905v1	7942	A	G	2	G	missense_variant	MODERATE	LOC119879041	Transcript	XM_038589512	protein_coding	4/4	.	XM_038589512.1:c.326T>C	XP_038445440.1:p.Leu109Ser	887	326	109	L/S	tTg/tCg	.	.	-1	.	SNV	XP_038445440	UU_Cfam_GSD_1.0_ROSY.refSeq.ensformat.gtf.gz
chrUn_JAAHUQ010001905v1	7942	A	G	2	G	missense_variant	MODERATE	LOC119879041	Transcript	XM_038589513	protein_coding	3/3	.	XM_038589513.1:c.326T>C	XP_038445441.1:p.Leu109Ser	846	326	109	L/S	tTg/tCg	.	.	-1	.	SNV	XP_038445441	UU_Cfam_GSD_1.0_ROSY.refSeq.ensformat.gtf.gz
chrUn_JAAHUQ010001905v1	7942	A	G	2	G	missense_variant	MODERATE	LOC119879041	Transcript	XM_038589514	protein_coding	3/3	.	XM_038589514.1:c.326T>C	XP_038445442.1:p.Leu109Ser	812	326	109	L/S	tTg/tCg	.	.	-1	.	SNV	XP_038445442	UU_Cfam_GSD_1.0_ROSY.refSeq.ensformat.gtf.gz
chrUn_JAAHUQ010001960v1	13247	T	A	1	A	missense_variant	MODERATE	LOC119879074	Transcript	XM_038589531	protein_coding	2/2	.	XM_038589531.1:c.711A>T	XP_038445459.1:p.Glu237Asp	914	711	237	E/D	gaA/gaT	.	.	-1	.	SNV	XP_038445459	UU_Cfam_GSD_1.0_ROSY.refSeq.ensformat.gtf.gz
chrUn_JAAHUQ010001960v1	13261	C	T	1	T	missense_variant	MODERATE	LOC119879074	Transcript	XM_038589531	protein_coding	2/2	.	XM_038589531.1:c.697G>A	XP_038445459.1:p.Gly233Ser	900	697	233	G/S	Ggc/Agc	.	.	-1	.	SNV	XP_038445459	UU_Cfam_GSD_1.0_ROSY.refSeq.ensformat.gtf.gz
chrUn_JAAHUQ010002032v1	13532	C	T	1	T	missense_variant	MODERATE	LOC119879118	Transcript	XM_038589567	protein_coding	4/6	.	XM_038589567.1:c.785G>A	XP_038445495.1:p.Gly262Glu	785	785	262	G/E	gGg/gAg	.	.	-1	.	SNV	XP_038445495	UU_Cfam_GSD_1.0_ROSY.refSeq.ensformat.gtf.gz
chrUn_JAAHUQ010002266v1	844	CCGGACGGA	C	1	-	frameshift_variant	HIGH	LOC119879267	Transcript	XM_038589631	protein_coding	4/4	.	XM_038589631.1:c.3391_3398del	XP_038445559.1:p.Ser1131GlyfsTer?	3391-3398	3391-3398	1131-1133	SVR/X	TCCGTCCGg/g	.	.	-1	.	deletion	XP_038445559	UU_Cfam_GSD_1.0_ROSY.refSeq.ensformat.gtf.gz
chrUn_JAAHUQ010002266v1	1906	ACCC	A	1	-	inframe_deletion	MODERATE	LOC119879267	Transcript	XM_038589631	protein_coding	4/4	.	XM_038589631.1:c.2334_2336del	XP_038445559.1:p.Gly779del	2334-2336	2334-2336	778-779	GG/G	ggGGGt/ggt	.	.	-1	.	deletion	XP_038445559	UU_Cfam_GSD_1.0_ROSY.refSeq.ensformat.gtf.gz
chrUn_JAAHUQ010002266v1	1925	C	G	1	G	missense_variant	MODERATE	LOC119879267	Transcript	XM_038589631	protein_coding	4/4	.	XM_038589631.1:c.2318G>C	XP_038445559.1:p.Arg773Pro	2318	2318	773	R/P	cGg/cCg	.	.	-1	.	SNV	XP_038445559	UU_Cfam_GSD_1.0_ROSY.refSeq.ensformat.gtf.gz
chrUn_JAAHUQ010002302v1	3195	G	A	2	A	missense_variant	MODERATE	LOC119868924	Transcript	XM_038589634	protein_coding	2/2	.	XM_038589634.1:c.439G>A	XP_038445562.1:p.Val147Ile	439	439	147	V/I	Gtt/Att	.	.	1	.	SNV	XP_038445562	UU_Cfam_GSD_1.0_ROSY.refSeq.ensformat.gtf.gz
chrUn_JAAHUQ010002302v1	3217	T	C	2	C	missense_variant	MODERATE	LOC119868924	Transcript	XM_038589634	protein_coding	2/2	.	XM_038589634.1:c.461T>C	XP_038445562.1:p.Ile154Thr	461	461	154	I/T	aTa/aCa	.	.	1	.	SNV	XP_038445562	UU_Cfam_GSD_1.0_ROSY.refSeq.ensformat.gtf.gz
chrUn_JAAHUQ010002381v1	15951	A	ACGCCACGC	1	CGCCACGC	frameshift_variant	HIGH	LOC119879327	Transcript	XM_038589663	protein_coding	5/5	.	XM_038589663.1:c.2567_2574dup	XP_038445591.1:p.Ser859AlafsTer11	2525-2526	2525-2526	842	D/DATX	gac/gaCGCCACGCc	.	.	1	.	insertion	XP_038445591	UU_Cfam_GSD_1.0_ROSY.refSeq.ensformat.gtf.gz
chrUn_JAAHUQ010002381v1	15997	C	A	1	A	missense_variant	MODERATE	LOC119879327	Transcript	XM_038589663	protein_coding	5/5	.	XM_038589663.1:c.2571C>A	XP_038445591.1:p.His857Gln	2571	2571	857	H/Q	caC/caA	.	.	1	.	SNV	XP_038445591	UU_Cfam_GSD_1.0_ROSY.refSeq.ensformat.gtf.gz
chrUn_JAAHUQ010002381v1	16274	C	A	1	A	missense_variant	MODERATE	LOC119879327	Transcript	XM_038589663	protein_coding	5/5	.	XM_038589663.1:c.2848C>A	XP_038445591.1:p.Gln950Lys	2848	2848	950	Q/K	Caa/Aaa	.	.	1	.	SNV	XP_038445591	UU_Cfam_GSD_1.0_ROSY.refSeq.ensformat.gtf.gz
chrUn_JAAHUQ010002381v1	16980	CCCGTCCGT	C	1	-	frameshift_variant	HIGH	LOC119879327	Transcript	XM_038589663	protein_coding	5/5	.	XM_038589663.1:c.3574_3581del	XP_038445591.1:p.Ser1192GlyfsTer?	3555-3562	3555-3562	1185-1188	TRPS/TX	acCCGTCCGTcc/accc	.	.	1	.	deletion	XP_038445591	UU_Cfam_GSD_1.0_ROSY.refSeq.ensformat.gtf.gz
chrUn_JAAHUQ010002532v1	18680	G	C	1	C	start_lost	HIGH	LOC119879413	Transcript	XM_038589696	protein_coding	1/5	.	XM_038589696.1:c.3G>C	XP_038445624.1:p.Met1?	3	3	1	M/I	atG/atC	.	.	1	.	SNV	XP_038445624	UU_Cfam_GSD_1.0_ROSY.refSeq.ensformat.gtf.gz
chrUn_JAAHUQ010002750v1	654	G	A	1	A	missense_variant	MODERATE	LOC119879516	Transcript	XM_038589752	protein_coding	8/8	.	XM_038589752.1:c.950C>T	XP_038445680.1:p.Ala317Val	1150	950	317	A/V	gCa/gTa	.	.	-1	.	SNV	XP_038445680	UU_Cfam_GSD_1.0_ROSY.refSeq.ensformat.gtf.gz
chrUn_JAAHUQ010002750v1	666	C	T	1	T	missense_variant	MODERATE	LOC119879516	Transcript	XM_038589752	protein_coding	8/8	.	XM_038589752.1:c.938G>A	XP_038445680.1:p.Arg313His	1138	938	313	R/H	cGt/cAt	.	.	-1	.	SNV	XP_038445680	UU_Cfam_GSD_1.0_ROSY.refSeq.ensformat.gtf.gz
chrUn_MU018704v1	392732	CG	C	2	-	frameshift_variant&splice_region_variant	HIGH	LOC119878232	Transcript	XM_038588915	protein_coding	2/6	.	XM_038588915.1:c.23del	XP_038444843.1:p.Arg8GlnfsTer24	23	23	8	R/X	cGa/ca	.	.	1	.	deletion	XP_038444843	UU_Cfam_GSD_1.0_ROSY.refSeq.ensformat.gtf.gz
chrUn_MU018704v1	392796	TGC	T	1	-	frameshift_variant	HIGH	LOC119878232	Transcript	XM_038588915	protein_coding	2/6	.	XM_038588915.1:c.88_89del	XP_038444843.1:p.Arg30IlefsTer6	87-88	87-88	29-30	LR/LX	ctGCga/ctga	.	.	1	.	deletion	XP_038444843	UU_Cfam_GSD_1.0_ROSY.refSeq.ensformat.gtf.gz
chrUn_MU018704v1	392872	G	T	2	T	missense_variant	MODERATE	LOC119878232	Transcript	XM_038588915	protein_coding	2/6	.	XM_038588915.1:c.162G>T	XP_038444843.1:p.Leu54Phe	162	162	54	L/F	ttG/ttT	.	.	1	.	SNV	XP_038444843	UU_Cfam_GSD_1.0_ROSY.refSeq.ensformat.gtf.gz
chrUn_MU018704v1	392935	G	T	1	T	missense_variant	MODERATE	LOC119878232	Transcript	XM_038588915	protein_coding	2/6	.	XM_038588915.1:c.225G>T	XP_038444843.1:p.Arg75Ser	225	225	75	R/S	agG/agT	.	.	1	.	SNV	XP_038444843	UU_Cfam_GSD_1.0_ROSY.refSeq.ensformat.gtf.gz
chrUn_MU018704v1	393725	C	T	2	T	missense_variant	MODERATE	LOC119878232	Transcript	XM_038588915	protein_coding	2/6	.	XM_038588915.1:c.1015C>T	XP_038444843.1:p.Arg339Cys	1015	1015	339	R/C	Cgt/Tgt	.	.	1	.	SNV	XP_038444843	UU_Cfam_GSD_1.0_ROSY.refSeq.ensformat.gtf.gz
chrUn_MU018704v1	393939	C	T	1	T	missense_variant	MODERATE	LOC119878232	Transcript	XM_038588915	protein_coding	2/6	.	XM_038588915.1:c.1229C>T	XP_038444843.1:p.Ala410Val	1229	1229	410	A/V	gCg/gTg	.	.	1	.	SNV	XP_038444843	UU_Cfam_GSD_1.0_ROSY.refSeq.ensformat.gtf.gz
chrUn_MU018704v1	394256	C	T	1	T	missense_variant	MODERATE	LOC119878232	Transcript	XM_038588915	protein_coding	2/6	.	XM_038588915.1:c.1546C>T	XP_038444843.1:p.Arg516Trp	1546	1546	516	R/W	Cgg/Tgg	.	.	1	.	SNV	XP_038444843	UU_Cfam_GSD_1.0_ROSY.refSeq.ensformat.gtf.gz
chrUn_MU018704v1	395118	G	T	2	T	missense_variant	MODERATE	LOC119878232	Transcript	XM_038588915	protein_coding	4/6	.	XM_038588915.1:c.2405G>T	XP_038444843.1:p.Arg802Ile	2405	2405	802	R/I	aGa/aTa	.	.	1	.	SNV	XP_038444843	UU_Cfam_GSD_1.0_ROSY.refSeq.ensformat.gtf.gz
chrUn_MU018704v1	395516	G	C	2	C	missense_variant	MODERATE	LOC119878232	Transcript	XM_038588915	protein_coding	6/6	.	XM_038588915.1:c.2800G>C	XP_038444843.1:p.Gly934Arg	2800	2800	934	G/R	Ggt/Cgt	.	.	1	.	SNV	XP_038444843	UU_Cfam_GSD_1.0_ROSY.refSeq.ensformat.gtf.gz
chrUn_MU018704v1	395612	T	C	2	C	missense_variant	MODERATE	LOC119878232	Transcript	XM_038588915	protein_coding	6/6	.	XM_038588915.1:c.2896T>C	XP_038444843.1:p.Cys966Arg	2896	2896	966	C/R	Tgc/Cgc	.	.	1	.	SNV	XP_038444843	UU_Cfam_GSD_1.0_ROSY.refSeq.ensformat.gtf.gz
chrUn_MU018704v1	414001	G	C	1	C	missense_variant	MODERATE	LOC119878233	Transcript	XM_038588916	protein_coding	6/6	.	XM_038588916.1:c.985C>G	XP_038444844.1:p.Pro329Ala	1051	985	329	P/A	Ccg/Gcg	.	.	-1	.	SNV	XP_038444844	UU_Cfam_GSD_1.0_ROSY.refSeq.ensformat.gtf.gz
chrUn_MU018704v1	420517	A	G	1	G	missense_variant	MODERATE	LOC119878242	Transcript	XM_038588921	protein_coding	6/22	.	XM_038588921.1:c.496A>G	XP_038444849.1:p.Met166Val	626	496	166	M/V	Atg/Gtg	.	.	1	.	SNV	XP_038444849	UU_Cfam_GSD_1.0_ROSY.refSeq.ensformat.gtf.gz
chrUn_MU018704v1	423788	A	G	1	G	missense_variant	MODERATE	LOC119878242	Transcript	XM_038588921	protein_coding	7/22	.	XM_038588921.1:c.586A>G	XP_038444849.1:p.Ser196Gly	716	586	196	S/G	Agc/Ggc	.	.	1	.	SNV	XP_038444849	UU_Cfam_GSD_1.0_ROSY.refSeq.ensformat.gtf.gz
chrUn_MU018704v1	425955	C	T	1	T	missense_variant	MODERATE	LOC119878242	Transcript	XM_038588921	protein_coding	9/22	.	XM_038588921.1:c.917C>T	XP_038444849.1:p.Thr306Ile	1047	917	306	T/I	aCa/aTa	.	.	1	.	SNV	XP_038444849	UU_Cfam_GSD_1.0_ROSY.refSeq.ensformat.gtf.gz
chrUn_MU018704v1	425988	C	T	1	T	missense_variant	MODERATE	LOC119878242	Transcript	XM_038588921	protein_coding	9/22	.	XM_038588921.1:c.950C>T	XP_038444849.1:p.Pro317Leu	1080	950	317	P/L	cCg/cTg	.	.	1	.	SNV	XP_038444849	UU_Cfam_GSD_1.0_ROSY.refSeq.ensformat.gtf.gz
chrUn_MU018704v1	425999	A	G	1	G	missense_variant	MODERATE	LOC119878242	Transcript	XM_038588921	protein_coding	9/22	.	XM_038588921.1:c.961A>G	XP_038444849.1:p.Asn321Asp	1091	961	321	N/D	Aac/Gac	.	.	1	.	SNV	XP_038444849	UU_Cfam_GSD_1.0_ROSY.refSeq.ensformat.gtf.gz
chrUn_MU018704v1	433548	T	G	1	G	missense_variant	MODERATE	LOC119878242	Transcript	XM_038588921	protein_coding	10/22	.	XM_038588921.1:c.1103T>G	XP_038444849.1:p.Leu368Arg	1233	1103	368	L/R	cTc/cGc	.	.	1	.	SNV	XP_038444849	UU_Cfam_GSD_1.0_ROSY.refSeq.ensformat.gtf.gz
chrUn_MU018704v1	435778	G	C	1	C	missense_variant	MODERATE	LOC119878242	Transcript	XM_038588921	protein_coding	12/22	.	XM_038588921.1:c.1373G>C	XP_038444849.1:p.Arg458Pro	1503	1373	458	R/P	cGc/cCc	.	.	1	.	SNV	XP_038444849	UU_Cfam_GSD_1.0_ROSY.refSeq.ensformat.gtf.gz
chrUn_MU018704v1	447654	G	C	1	C	splice_donor_variant	HIGH	LOC119878242	Transcript	XM_038588921	protein_coding	.	19/21	XM_038588921.1:c.*71+1G>C	.	.	.	.	.	.	.	.	1	.	SNV	XP_038444849	UU_Cfam_GSD_1.0_ROSY.refSeq.ensformat.gtf.gz
chrUn_MU018711v1	28503	C	T	1	T	missense_variant	MODERATE	LOC119878314	Transcript	XM_038588953	protein_coding	2/4	.	XM_038588953.1:c.527G>A	XP_038444881.1:p.Cys176Tyr	527	527	176	C/Y	tGc/tAc	.	.	-1	.	SNV	XP_038444881	UU_Cfam_GSD_1.0_ROSY.refSeq.ensformat.gtf.gz
chrUn_MU018711v1	219642	T	C	1	C	missense_variant	MODERATE	LOC119878318	Transcript	XM_038588954	protein_coding	8/9	.	XM_038588954.1:c.1003A>G	XP_038444882.1:p.Thr335Ala	1003	1003	335	T/A	Aca/Gca	.	.	-1	.	SNV	XP_038444882	UU_Cfam_GSD_1.0_ROSY.refSeq.ensformat.gtf.gz
chrUn_MU018711v1	223362	C	T	1	T	missense_variant	MODERATE	LOC119878318	Transcript	XM_038588954	protein_coding	7/9	.	XM_038588954.1:c.892G>A	XP_038444882.1:p.Ala298Thr	892	892	298	A/T	Gcc/Acc	.	.	-1	.	SNV	XP_038444882	UU_Cfam_GSD_1.0_ROSY.refSeq.ensformat.gtf.gz
chrUn_MU018711v1	337404	C	CT	1	T	frameshift_variant	HIGH	LOC119869216	Transcript	XM_038588955	protein_coding	1/4	.	XM_038588955.1:c.274+5dup	.	270-271	270-271	90-91	-/X	-/T	.	.	1	.	insertion	XP_038444883	UU_Cfam_GSD_1.0_ROSY.refSeq.ensformat.gtf.gz
chrUn_MU018719v1	133877	G	A	1	A	missense_variant	MODERATE	LOC119878351	Transcript	XM_038588969	protein_coding	11/30	.	XM_038588969.1:c.941C>T	XP_038444897.1:p.Thr314Met	997	941	314	T/M	aCg/aTg	.	.	-1	.	SNV	XP_038444897	UU_Cfam_GSD_1.0_ROSY.refSeq.ensformat.gtf.gz
chrUn_MU018722v1	14629	C	T	2	T	missense_variant	MODERATE	LOC119869207	Transcript	XM_038588973	protein_coding	2/2	.	XM_038588973.1:c.215C>T	XP_038444901.1:p.Ala72Val	215	215	72	A/V	gCc/gTc	.	.	1	.	SNV	XP_038444901	UU_Cfam_GSD_1.0_ROSY.refSeq.ensformat.gtf.gz
chrUn_MU018722v1	14862	G	A	1	A	missense_variant	MODERATE	LOC119869207	Transcript	XM_038588973	protein_coding	2/2	.	XM_038588973.1:c.448G>A	XP_038444901.1:p.Val150Ile	448	448	150	V/I	Gta/Ata	.	.	1	.	SNV	XP_038444901	UU_Cfam_GSD_1.0_ROSY.refSeq.ensformat.gtf.gz
chrUn_MU018722v1	15309	G	A	1	A	missense_variant	MODERATE	LOC119869207	Transcript	XM_038588973	protein_coding	2/2	.	XM_038588973.1:c.895G>A	XP_038444901.1:p.Val299Ile	895	895	299	V/I	Gtt/Att	.	.	1	.	SNV	XP_038444901	UU_Cfam_GSD_1.0_ROSY.refSeq.ensformat.gtf.gz
chrUn_MU018733v1	48939	G	A	2	A	missense_variant	MODERATE	LOC100688437	Transcript	XM_038589002	protein_coding	1/1	.	XM_038589002.1:c.218G>A	XP_038444930.1:p.Arg73Lys	218	218	73	R/K	aGg/aAg	.	.	1	.	SNV	XP_038444930	UU_Cfam_GSD_1.0_ROSY.refSeq.ensformat.gtf.gz
chrUn_MU018733v1	50012	C	A	2	A	missense_variant	MODERATE	LOC100688437	Transcript	XM_038589002	protein_coding	1/1	.	XM_038589002.1:c.1291C>A	XP_038444930.1:p.Gln431Lys	1291	1291	431	Q/K	Caa/Aaa	.	.	1	.	SNV	XP_038444930	UU_Cfam_GSD_1.0_ROSY.refSeq.ensformat.gtf.gz
chrUn_MU018733v1	50106	C	T	2	T	missense_variant	MODERATE	LOC100688437	Transcript	XM_038589002	protein_coding	1/1	.	XM_038589002.1:c.1385C>T	XP_038444930.1:p.Ala462Val	1385	1385	462	A/V	gCg/gTg	.	.	1	.	SNV	XP_038444930	UU_Cfam_GSD_1.0_ROSY.refSeq.ensformat.gtf.gz
chrUn_MU018797v1	71903	G	A	2	A	missense_variant	MODERATE	LOC119868939	Transcript	XM_038589240	protein_coding	7/14	.	XM_038589240.1:c.436C>T	XP_038445168.1:p.Pro146Ser	545	436	146	P/S	Ccc/Tcc	.	.	-1	.	SNV	XP_038445168	UU_Cfam_GSD_1.0_ROSY.refSeq.ensformat.gtf.gz
chrUn_MU018797v1	93631	G	A	2	A	missense_variant	MODERATE	CYP3A12	Transcript	NM_001003340	protein_coding	5/13	.	NM_001003340.1:c.387G>A	NP_001003340.1:p.Met129Ile	462	387	129	M/I	atG/atA	.	.	1	.	SNV	NP_001003340	UU_Cfam_GSD_1.0_ROSY.refSeq.ensformat.gtf.gz
chrUn_MU018799v1	95168	T	G	1	G	missense_variant	MODERATE	LOC119864455	Transcript	XM_038589247	protein_coding	6/7	.	XM_038589247.1:c.729T>G	XP_038445175.1:p.Cys243Trp	787	729	243	C/W	tgT/tgG	.	.	1	.	SNV	XP_038445175	UU_Cfam_GSD_1.0_ROSY.refSeq.ensformat.gtf.gz
chrUn_MU018799v1	95197	G	T	1	T	missense_variant	MODERATE	LOC119864455	Transcript	XM_038589247	protein_coding	6/7	.	XM_038589247.1:c.758G>T	XP_038445175.1:p.Arg253Ile	816	758	253	R/I	aGa/aTa	.	.	1	.	SNV	XP_038445175	UU_Cfam_GSD_1.0_ROSY.refSeq.ensformat.gtf.gz
chrUn_MU018801v1	59951	T	G	1	G	missense_variant	MODERATE	LOC119868883	Transcript	XM_038589252	protein_coding	1/3	.	XM_038589252.1:c.1354A>C	XP_038445180.1:p.Asn452His	1354	1354	452	N/H	Aat/Cat	.	.	-1	.	SNV	XP_038445180	UU_Cfam_GSD_1.0_ROSY.refSeq.ensformat.gtf.gz
chrUn_MU018801v1	59968	C	T	1	T	missense_variant	MODERATE	LOC119868883	Transcript	XM_038589252	protein_coding	1/3	.	XM_038589252.1:c.1337G>A	XP_038445180.1:p.Arg446His	1337	1337	446	R/H	cGc/cAc	.	.	-1	.	SNV	XP_038445180	UU_Cfam_GSD_1.0_ROSY.refSeq.ensformat.gtf.gz
chrUn_MU018801v1	60046	T	G	1	G	missense_variant	MODERATE	LOC119868883	Transcript	XM_038589252	protein_coding	1/3	.	XM_038589252.1:c.1259A>C	XP_038445180.1:p.Glu420Ala	1259	1259	420	E/A	gAg/gCg	.	.	-1	.	SNV	XP_038445180	UU_Cfam_GSD_1.0_ROSY.refSeq.ensformat.gtf.gz
chrUn_MU018801v1	60052	A	T	1	T	missense_variant	MODERATE	LOC119868883	Transcript	XM_038589252	protein_coding	1/3	.	XM_038589252.1:c.1253T>A	XP_038445180.1:p.Leu418His	1253	1253	418	L/H	cTt/cAt	.	.	-1	.	SNV	XP_038445180	UU_Cfam_GSD_1.0_ROSY.refSeq.ensformat.gtf.gz
chrUn_MU018801v1	60058	A	C	1	C	missense_variant	MODERATE	LOC119868883	Transcript	XM_038589252	protein_coding	1/3	.	XM_038589252.1:c.1247T>G	XP_038445180.1:p.Val416Gly	1247	1247	416	V/G	gTg/gGg	.	.	-1	.	SNV	XP_038445180	UU_Cfam_GSD_1.0_ROSY.refSeq.ensformat.gtf.gz
chrUn_MU018801v1	60917	C	T	2	T	missense_variant	MODERATE	LOC119868883	Transcript	XM_038589252	protein_coding	1/3	.	XM_038589252.1:c.388G>A	XP_038445180.1:p.Ala130Thr	388	388	130	A/T	Gct/Act	.	.	-1	.	SNV	XP_038445180	UU_Cfam_GSD_1.0_ROSY.refSeq.ensformat.gtf.gz
chrUn_MU018811v1	75832	C	T	2	T	missense_variant	MODERATE	LOC119875637_3	Transcript	XM_038589280	protein_coding	7/8	.	XM_038589280.1:c.1009G>A	XP_038445208.1:p.Glu337Lys	1504	1009	337	E/K	Gaa/Aaa	.	.	-1	.	SNV	XP_038445208	UU_Cfam_GSD_1.0_ROSY.refSeq.ensformat.gtf.gz
chrUn_MU018811v1	97623	G	C	2	C	missense_variant	MODERATE	LOC119875637_3	Transcript	XM_038589280	protein_coding	1/8	.	XM_038589280.1:c.86C>G	XP_038445208.1:p.Pro29Arg	581	86	29	P/R	cCt/cGt	.	.	-1	.	SNV	XP_038445208	UU_Cfam_GSD_1.0_ROSY.refSeq.ensformat.gtf.gz
chrUn_MU018811v1	97656	G	A	2	A	missense_variant	MODERATE	LOC119875637_3	Transcript	XM_038589280	protein_coding	1/8	.	XM_038589280.1:c.53C>T	XP_038445208.1:p.Ser18Phe	548	53	18	S/F	tCc/tTc	.	.	-1	.	SNV	XP_038445208	UU_Cfam_GSD_1.0_ROSY.refSeq.ensformat.gtf.gz
chrUn_MU018811v1	97705	T	C	2	C	missense_variant	MODERATE	LOC119875637_3	Transcript	XM_038589280	protein_coding	1/8	.	XM_038589280.1:c.4A>G	XP_038445208.1:p.Lys2Glu	499	4	2	K/E	Aaa/Gaa	.	.	-1	.	SNV	XP_038445208	UU_Cfam_GSD_1.0_ROSY.refSeq.ensformat.gtf.gz
chrUn_MU018820v1	46348	C	T	2	T	splice_donor_variant	HIGH	LOC119878745	Transcript	XM_038589320	protein_coding	.	2/4	XM_038589320.1:c.405+1G>A	.	.	.	.	.	.	.	.	-1	.	SNV	XP_038445248	UU_Cfam_GSD_1.0_ROSY.refSeq.ensformat.gtf.gz
chrUn_MU018820v1	46348	C	T	2	T	splice_donor_variant	HIGH	LOC119878745	Transcript	XM_038589321	protein_coding	.	2/4	XM_038589321.1:c.405+1G>A	.	.	.	.	.	.	.	.	-1	.	SNV	XP_038445249	UU_Cfam_GSD_1.0_ROSY.refSeq.ensformat.gtf.gz
chrUn_MU018820v1	46348	C	T	2	T	splice_donor_variant	HIGH	LOC119878745	Transcript	XM_038589322	protein_coding	.	2/5	XM_038589322.1:c.405+1G>A	.	.	.	.	.	.	.	.	-1	.	SNV	XP_038445250	UU_Cfam_GSD_1.0_ROSY.refSeq.ensformat.gtf.gz
chrUn_MU018820v1	46348	C	T	2	T	splice_donor_variant	HIGH	LOC119878745	Transcript	XM_038589323	protein_coding	.	2/4	XM_038589323.1:c.405+1G>A	.	.	.	.	.	.	.	.	-1	.	SNV	XP_038445251	UU_Cfam_GSD_1.0_ROSY.refSeq.ensformat.gtf.gz
chrUn_MU018820v1	46357	A	C	2	C	missense_variant	MODERATE	LOC119878745	Transcript	XM_038589320	protein_coding	2/5	.	XM_038589320.1:c.397T>G	XP_038445248.1:p.Phe133Val	445	397	133	F/V	Ttt/Gtt	.	.	-1	.	SNV	XP_038445248	UU_Cfam_GSD_1.0_ROSY.refSeq.ensformat.gtf.gz
chrUn_MU018820v1	46357	A	C	2	C	missense_variant	MODERATE	LOC119878745	Transcript	XM_038589321	protein_coding	2/5	.	XM_038589321.1:c.397T>G	XP_038445249.1:p.Phe133Val	445	397	133	F/V	Ttt/Gtt	.	.	-1	.	SNV	XP_038445249	UU_Cfam_GSD_1.0_ROSY.refSeq.ensformat.gtf.gz
chrUn_MU018820v1	46357	A	C	2	C	missense_variant	MODERATE	LOC119878745	Transcript	XM_038589322	protein_coding	2/6	.	XM_038589322.1:c.397T>G	XP_038445250.1:p.Phe133Val	445	397	133	F/V	Ttt/Gtt	.	.	-1	.	SNV	XP_038445250	UU_Cfam_GSD_1.0_ROSY.refSeq.ensformat.gtf.gz
chrUn_MU018820v1	46357	A	C	2	C	missense_variant	MODERATE	LOC119878745	Transcript	XM_038589323	protein_coding	2/5	.	XM_038589323.1:c.397T>G	XP_038445251.1:p.Phe133Val	445	397	133	F/V	Ttt/Gtt	.	.	-1	.	SNV	XP_038445251	UU_Cfam_GSD_1.0_ROSY.refSeq.ensformat.gtf.gz
chrUn_MU018820v1	46362	T	C	2	C	missense_variant	MODERATE	LOC119878745	Transcript	XM_038589320	protein_coding	2/5	.	XM_038589320.1:c.392A>G	XP_038445248.1:p.Asn131Ser	440	392	131	N/S	aAt/aGt	.	.	-1	.	SNV	XP_038445248	UU_Cfam_GSD_1.0_ROSY.refSeq.ensformat.gtf.gz
chrUn_MU018820v1	46362	T	C	2	C	missense_variant	MODERATE	LOC119878745	Transcript	XM_038589321	protein_coding	2/5	.	XM_038589321.1:c.392A>G	XP_038445249.1:p.Asn131Ser	440	392	131	N/S	aAt/aGt	.	.	-1	.	SNV	XP_038445249	UU_Cfam_GSD_1.0_ROSY.refSeq.ensformat.gtf.gz
chrUn_MU018820v1	46362	T	C	2	C	missense_variant	MODERATE	LOC119878745	Transcript	XM_038589322	protein_coding	2/6	.	XM_038589322.1:c.392A>G	XP_038445250.1:p.Asn131Ser	440	392	131	N/S	aAt/aGt	.	.	-1	.	SNV	XP_038445250	UU_Cfam_GSD_1.0_ROSY.refSeq.ensformat.gtf.gz
chrUn_MU018820v1	46362	T	C	2	C	missense_variant	MODERATE	LOC119878745	Transcript	XM_038589323	protein_coding	2/5	.	XM_038589323.1:c.392A>G	XP_038445251.1:p.Asn131Ser	440	392	131	N/S	aAt/aGt	.	.	-1	.	SNV	XP_038445251	UU_Cfam_GSD_1.0_ROSY.refSeq.ensformat.gtf.gz
chrUn_MU018820v1	46374	A	C	2	C	stop_gained	HIGH	LOC119878745	Transcript	XM_038589320	protein_coding	2/5	.	XM_038589320.1:c.380T>G	XP_038445248.1:p.Leu127Ter	428	380	127	L/*	tTa/tGa	.	.	-1	.	SNV	XP_038445248	UU_Cfam_GSD_1.0_ROSY.refSeq.ensformat.gtf.gz
chrUn_MU018820v1	46374	A	C	2	C	stop_gained	HIGH	LOC119878745	Transcript	XM_038589321	protein_coding	2/5	.	XM_038589321.1:c.380T>G	XP_038445249.1:p.Leu127Ter	428	380	127	L/*	tTa/tGa	.	.	-1	.	SNV	XP_038445249	UU_Cfam_GSD_1.0_ROSY.refSeq.ensformat.gtf.gz
chrUn_MU018820v1	46374	A	C	2	C	stop_gained	HIGH	LOC119878745	Transcript	XM_038589322	protein_coding	2/6	.	XM_038589322.1:c.380T>G	XP_038445250.1:p.Leu127Ter	428	380	127	L/*	tTa/tGa	.	.	-1	.	SNV	XP_038445250	UU_Cfam_GSD_1.0_ROSY.refSeq.ensformat.gtf.gz
chrUn_MU018820v1	46374	A	C	2	C	stop_gained	HIGH	LOC119878745	Transcript	XM_038589323	protein_coding	2/5	.	XM_038589323.1:c.380T>G	XP_038445251.1:p.Leu127Ter	428	380	127	L/*	tTa/tGa	.	.	-1	.	SNV	XP_038445251	UU_Cfam_GSD_1.0_ROSY.refSeq.ensformat.gtf.gz
chrUn_MU018823v1	82612	A	G	1	G	missense_variant	MODERATE	LOC119878759	Transcript	XM_038589347	protein_coding	1/2	.	XM_038589347.1:c.10A>G	XP_038445275.1:p.Ser4Gly	100	10	4	S/G	Agt/Ggt	.	.	1	.	SNV	XP_038445275	UU_Cfam_GSD_1.0_ROSY.refSeq.ensformat.gtf.gz
chrUn_MU018823v1	83204	G	A	1	A	missense_variant	MODERATE	LOC119878759	Transcript	XM_038589347	protein_coding	1/2	.	XM_038589347.1:c.602G>A	XP_038445275.1:p.Arg201His	692	602	201	R/H	cGt/cAt	.	.	1	.	SNV	XP_038445275	UU_Cfam_GSD_1.0_ROSY.refSeq.ensformat.gtf.gz
chrUn_MU018857v1	133325	C	T	1	T	splice_donor_variant&non_coding_transcript_variant	HIGH	LOC119879068	Transcript	XR_005387320	lncRNA	.	1/2	XR_005387320.1:n.344+1G>A	.	.	.	.	.	.	.	.	-1	.	SNV	.	UU_Cfam_GSD_1.0_ROSY.refSeq.ensformat.gtf.gz

## Sheet: Duplicate variants removed
	chrom	pos	ref	alt	allele count	allele	consequence	impact	gene	feature_type	feature	biotype	exon	intron	hgvsc	hgvsp	cdna_position	cds_position	protein_position	amino_acids	codons	existing_variation	distance	strand	flags	variant_class	ensp	source
chr1:42117813	chr1	42117813	T	C	1	C	missense_variant	MODERATE	AKAP12	Transcript	XM_038526325	protein_coding	3/4	.	XM_038526325.1:c.5222T>C	XP_038382253.1:p.Ile1741Thr	5237	5222	1741	I/T	aTt/aCt	.	.	1	.	SNV	XP_038382253	UU_Cfam_GSD_1.0_ROSY.refSeq.ensformat.gtf.gz
chr1:59525245	chr1	59525245	A	G	1	G	missense_variant	MODERATE	FAM184A	Transcript	XM_038526661	protein_coding	4/19	.	XM_038526661.1:c.1243T>C	XP_038382589.1:p.Ser415Pro	1250	1243	415	S/P	Tct/Cct	.	.	-1	.	SNV	XP_038382589	UU_Cfam_GSD_1.0_ROSY.refSeq.ensformat.gtf.gz
chr1:59525247	chr1	59525247	A	G	1	G	missense_variant	MODERATE	FAM184A	Transcript	XM_038526661	protein_coding	4/19	.	XM_038526661.1:c.1241T>C	XP_038382589.1:p.Leu414Ser	1248	1241	414	L/S	tTa/tCa	.	.	-1	.	SNV	XP_038382589	UU_Cfam_GSD_1.0_ROSY.refSeq.ensformat.gtf.gz
chr1:59525250	chr1	59525250	C	T	1	T	missense_variant	MODERATE	FAM184A	Transcript	XM_038526661	protein_coding	4/19	.	XM_038526661.1:c.1238G>A	XP_038382589.1:p.Arg413Lys	1245	1238	413	R/K	aGa/aAa	.	.	-1	.	SNV	XP_038382589	UU_Cfam_GSD_1.0_ROSY.refSeq.ensformat.gtf.gz
chr1:110953638	chr1	110953638	C	G	1	G	missense_variant	MODERATE	MARK4	Transcript	XM_038528595	protein_coding	6/18	.	XM_038528595.1:c.472G>C	XP_038384523.1:p.Ala158Pro	570	472	158	A/P	Gct/Cct	.	.	-1	.	SNV	XP_038384523	UU_Cfam_GSD_1.0_ROSY.refSeq.ensformat.gtf.gz
chr1:117927636	chr1	117927636	G	C	1	C	missense_variant	MODERATE	LOC111090112	Transcript	XM_038529318	protein_coding	8/8	.	XM_038529318.1:c.607G>C	XP_038385246.1:p.Val203Leu	2087	607	203	V/L	Gta/Cta	.	.	1	.	SNV	XP_038385246	UU_Cfam_GSD_1.0_ROSY.refSeq.ensformat.gtf.gz
chr2:4975364	chr2	4975364	T	C	1	C	missense_variant	MODERATE	APBB1IP	Transcript	XM_038529748	protein_coding	11/14	.	XM_038529748.1:c.1181A>G	XP_038385676.1:p.Gln394Arg	1237	1181	394	Q/R	cAg/cGg	.	.	-1	.	SNV	XP_038385676	UU_Cfam_GSD_1.0_ROSY.refSeq.ensformat.gtf.gz
chr2:81485394	chr2	81485394	C	G	1	G	missense_variant	MODERATE	DNAJC16	Transcript	XM_038531912	protein_coding	8/15	.	XM_038531912.1:c.1038G>C	XP_038387840.1:p.Lys346Asn	1182	1038	346	K/N	aaG/aaC	.	.	-1	.	SNV	XP_038387840	UU_Cfam_GSD_1.0_ROSY.refSeq.ensformat.gtf.gz
chr3:18473388	chr3	18473388	G	A	1	A	missense_variant	MODERATE	ADGRV1	Transcript	XM_038532347	protein_coding	9/90	.	XM_038532347.1:c.1805C>T	XP_038388275.1:p.Ala602Val	1929	1805	602	A/V	gCa/gTa	.	.	-1	.	SNV	XP_038388275	UU_Cfam_GSD_1.0_ROSY.refSeq.ensformat.gtf.gz
chr3:63345512	chr3	63345512	G	A	1	A	missense_variant	MODERATE	FAM184B	Transcript	XM_038533310	protein_coding	2/18	.	XM_038533310.1:c.893G>A	XP_038389238.1:p.Arg298Lys	1066	893	298	R/K	aGg/aAg	.	.	1	.	SNV	XP_038389238	UU_Cfam_GSD_1.0_ROSY.refSeq.ensformat.gtf.gz
chr3:64695979	chr3	64695979	A	G	1	G	missense_variant	MODERATE	TAPT1	Transcript	XM_038533323	protein_coding	5/14	.	XM_038533323.1:c.706A>G	XP_038389251.1:p.Ile236Val	706	706	236	I/V	Atc/Gtc	.	.	1	.	SNV	XP_038389251	UU_Cfam_GSD_1.0_ROSY.refSeq.ensformat.gtf.gz
chr3:64880892	chr3	64880892	C	T	1	T	stop_gained	HIGH	PROM1	Transcript	NM_001314109	protein_coding	17/23	.	NM_001314109.1:c.1978C>T	NP_001301038.1:p.Gln660Ter	2026	1978	660	Q/*	Cag/Tag	.	.	1	.	SNV	NP_001301038	UU_Cfam_GSD_1.0_ROSY.refSeq.ensformat.gtf.gz
chr3:74116535	chr3	74116535	G	C	1	C	missense_variant	MODERATE	TLR1	Transcript	NM_001146143	protein_coding	1/1	.	NM_001146143.1:c.1258G>C	NP_001139615.1:p.Gly420Arg	1258	1258	420	G/R	Gga/Cga	.	.	1	.	SNV	NP_001139615	UU_Cfam_GSD_1.0_ROSY.refSeq.ensformat.gtf.gz
chr3:74116536	chr3	74116536	G	A	1	A	missense_variant	MODERATE	TLR1	Transcript	NM_001146143	protein_coding	1/1	.	NM_001146143.1:c.1259G>A	NP_001139615.1:p.Gly420Glu	1259	1259	420	G/E	gGa/gAa	.	.	1	.	SNV	NP_001139615	UU_Cfam_GSD_1.0_ROSY.refSeq.ensformat.gtf.gz
chr4:8513294	chr4	8513294	CT	C	1	-	frameshift_variant	HIGH	EXOC8	Transcript	XM_038533911	protein_coding	1/1	.	XM_038533911.1:c.426del	XP_038389839.1:p.Ala144LeufsTer67	569	421	141	F/X	Ttt/tt	.	.	1	.	deletion	XP_038389839	UU_Cfam_GSD_1.0_ROSY.refSeq.ensformat.gtf.gz
chr4:12872915	chr4	12872915	C	T	1	T	missense_variant	MODERATE	ANK3	Transcript	XM_038533992	protein_coding	41/52	.	XM_038533992.1:c.11744G>A	XP_038389920.1:p.Ser3915Asn	11880	11744	3915	S/N	aGt/aAt	.	.	-1	.	SNV	XP_038389920	UU_Cfam_GSD_1.0_ROSY.refSeq.ensformat.gtf.gz
chr4:35450433	chr4	35450433	G	A	1	A	missense_variant	MODERATE	BMPR1A	Transcript	NM_001145150	protein_coding	7/12	.	NM_001145150.1:c.545G>A	NP_001138622.1:p.Ser182Asn	771	545	182	S/N	aGc/aAc	.	.	1	.	SNV	NP_001138622	UU_Cfam_GSD_1.0_ROSY.refSeq.ensformat.gtf.gz
chr4:72058677	chr4	72058677	C	T	1	T	splice_donor_variant	HIGH	WDR70	Transcript	XM_038535279	protein_coding	.	10/17	XM_038535279.1:c.1092+1G>A	.	.	.	.	.	.	.	.	-1	.	SNV	XP_038391207	UU_Cfam_GSD_1.0_ROSY.refSeq.ensformat.gtf.gz
chr5:41045726	chr5	41045726	G	A	1	A	missense_variant	MODERATE	MFAP4	Transcript	XM_038537058	protein_coding	6/6	.	XM_038537058.1:c.755G>A	XP_038392986.1:p.Arg252His	835	755	252	R/H	cGc/cAc	.	.	1	.	SNV	XP_038392986	UU_Cfam_GSD_1.0_ROSY.refSeq.ensformat.gtf.gz
chr6:8725058	chr6	8725058	C	A	1	A	missense_variant	MODERATE	LOC119876398	Transcript	XM_038541709	protein_coding	4/9	.	XM_038541709.1:c.1823G>T	XP_038397637.1:p.Arg608Ile	1823	1823	608	R/I	aGa/aTa	.	.	-1	.	SNV	XP_038397637	UU_Cfam_GSD_1.0_ROSY.refSeq.ensformat.gtf.gz
chr6:8725061	chr6	8725061	G	C	1	C	missense_variant	MODERATE	LOC119876398	Transcript	XM_038541709	protein_coding	4/9	.	XM_038541709.1:c.1820C>G	XP_038397637.1:p.Ser607Cys	1820	1820	607	S/C	tCc/tGc	.	.	-1	.	SNV	XP_038397637	UU_Cfam_GSD_1.0_ROSY.refSeq.ensformat.gtf.gz
chr6:8847371	chr6	8847371	C	A	1	A	missense_variant	MODERATE	SLC12A9	Transcript	XM_038539220	protein_coding	14/14	.	XM_038539220.1:c.2524G>T	XP_038395148.1:p.Val842Phe	2693	2524	842	V/F	Gtt/Ttt	.	.	-1	.	SNV	XP_038395148	UU_Cfam_GSD_1.0_ROSY.refSeq.ensformat.gtf.gz
chr6:24038512	chr6	24038512	C	T	1	T	missense_variant	MODERATE	LOC479816	Transcript	XM_038540129	protein_coding	6/32	.	XM_038540129.1:c.665G>A	XP_038396057.1:p.Arg222Gln	839	665	222	R/Q	cGg/cAg	.	.	-1	.	SNV	XP_038396057	UU_Cfam_GSD_1.0_ROSY.refSeq.ensformat.gtf.gz
chr6:38566785	chr6	38566785	C	T	1	T	missense_variant	MODERATE	IL32	Transcript	XM_038538877	protein_coding	3/7	.	XM_038538877.1:c.20G>A	XP_038394805.1:p.Arg7His	116	20	7	R/H	cGc/cAc	.	.	-1	.	SNV	XP_038394805	UU_Cfam_GSD_1.0_ROSY.refSeq.ensformat.gtf.gz
chr6:77525999	chr6	77525999	AG	A	1	-	frameshift_variant	HIGH	LOC119876336	Transcript	XM_038538926	protein_coding	3/3	.	XM_038538926.1:c.1004del	XP_038394854.1:p.Pro335LeufsTer?	1004	1004	335	P/X	cCt/ct	.	.	-1	.	deletion	XP_038394854	UU_Cfam_GSD_1.0_ROSY.refSeq.ensformat.gtf.gz
chr7:69955797	chr7	69955797	G	C	1	C	missense_variant	MODERATE	MYL12B	Transcript	XM_038543727	protein_coding	3/4	.	XM_038543727.1:c.229G>C	XP_038399655.1:p.Ala77Pro	389	229	77	A/P	Gct/Cct	.	.	1	.	SNV	XP_038399655	UU_Cfam_GSD_1.0_ROSY.refSeq.ensformat.gtf.gz
chr8:34246245	chr8	34246245	A	T	2	T	missense_variant	MODERATE	DACT1	Transcript	XM_038544841	protein_coding	1/4	.	XM_038544841.1:c.188A>T	XP_038400769.1:p.Gln63Leu	188	188	63	Q/L	cAg/cTg	.	.	1	.	SNV	XP_038400769	UU_Cfam_GSD_1.0_ROSY.refSeq.ensformat.gtf.gz
chr8:36062559	chr8	36062559	G	A	1	A	missense_variant	MODERATE	LOC609748	Transcript	XM_038544880	protein_coding	1/1	.	XM_038544880.1:c.191G>A	XP_038400808.1:p.Ser64Asn	236	191	64	S/N	aGt/aAt	.	.	1	.	SNV	XP_038400808	UU_Cfam_GSD_1.0_ROSY.refSeq.ensformat.gtf.gz
chr8:36062568	chr8	36062568	T	G	1	G	missense_variant	MODERATE	LOC609748	Transcript	XM_038544880	protein_coding	1/1	.	XM_038544880.1:c.200T>G	XP_038400808.1:p.Val67Gly	245	200	67	V/G	gTt/gGt	.	.	1	.	SNV	XP_038400808	UU_Cfam_GSD_1.0_ROSY.refSeq.ensformat.gtf.gz
chr9:2755754	chr9	2755754	G	GGGGGTGCTGGCCGTCCTGCTGCTGGTTCCCTGGAGCGTGGGTGGC	2	GGGGTGCTGGCCGTCCTGCTGCTGGTTCCCTGGAGCGTGGGTGGC	inframe_insertion	MODERATE	ENPP7	Transcript	XM_038546391	protein_coding	4/6	.	XM_038546391.1:c.1316_1317insGCCACCCACGCTCCAGGGAACCAGCAGCAGGACGGCCAGCACCCC	XP_038402319.1:p.Pro425_Pro439dup	1331-1332	1316-1317	439	P/PPPTLQGTSSRTASTP	ccc/ccGCCACCCACGCTCCAGGGAACCAGCAGCAGGACGGCCAGCACCCCc	.	.	-1	.	insertion	XP_038402319	UU_Cfam_GSD_1.0_ROSY.refSeq.ensformat.gtf.gz
chr9:6380318	chr9	6380318	G	A	1	A	missense_variant	MODERATE	HID1	Transcript	XM_038546643	protein_coding	14/19	.	XM_038546643.1:c.1822G>A	XP_038402571.1:p.Glu608Lys	1930	1822	608	E/K	Gag/Aag	.	.	1	.	SNV	XP_038402571	UU_Cfam_GSD_1.0_ROSY.refSeq.ensformat.gtf.gz
chr9:19062001	chr9	19062001	G	A	1	A	missense_variant	MODERATE	UBTF	Transcript	XM_038547115	protein_coding	10/21	.	XM_038547115.1:c.955G>A	XP_038403043.1:p.Val319Met	1181	955	319	V/M	Gtg/Atg	.	.	1	.	SNV	XP_038403043	UU_Cfam_GSD_1.0_ROSY.refSeq.ensformat.gtf.gz
chr9:38351211	chr9	38351211	C	T	1	T	missense_variant	MODERATE	ZNF830	Transcript	XM_038548133	protein_coding	1/1	.	XM_038548133.1:c.1069G>A	XP_038404061.1:p.Glu357Lys	1116	1069	357	E/K	Gaa/Aaa	.	.	-1	.	SNV	XP_038404061	UU_Cfam_GSD_1.0_ROSY.refSeq.ensformat.gtf.gz
chr9:52007168	chr9	52007168	C	CCT	2	CT	frameshift_variant	HIGH	SETX	Transcript	XM_038548937	protein_coding	11/27	.	XM_038548937.1:c.1160_1161dup	XP_038404865.1:p.Asn388LeufsTer10	1473-1474	1159-1160	387	P/PX	cct/cCTct	.	.	1	.	insertion	XP_038404865	UU_Cfam_GSD_1.0_ROSY.refSeq.ensformat.gtf.gz
chr9:53212275	chr9	53212275	T	A	1	A	missense_variant	MODERATE	ABL1	Transcript	XM_038549019	protein_coding	11/11	.	XM_038549019.1:c.3253A>T	XP_038404947.1:p.Thr1085Ser	4020	3253	1085	T/S	Aca/Tca	.	.	-1	.	SNV	XP_038404947	UU_Cfam_GSD_1.0_ROSY.refSeq.ensformat.gtf.gz
chr9:55183847	chr9	55183847	CT	C	1	-	frameshift_variant	HIGH	ODF2	Transcript	XM_038549173	protein_coding	1/21	.	XM_038549173.1:c.31del	XP_038405101.1:p.Arg11GlyfsTer33	46	31	11	R/X	Agg/gg	.	.	-1	.	deletion	XP_038405101	UU_Cfam_GSD_1.0_ROSY.refSeq.ensformat.gtf.gz
chr9:55398733	chr9	55398733	G	A	2	A	missense_variant&splice_region_variant	MODERATE	CIZ1	Transcript	XM_038549207	protein_coding	6/18	.	XM_038549207.1:c.790G>A	XP_038405135.1:p.Asp264Asn	846	790	264	D/N	Gac/Aac	.	.	1	.	SNV	XP_038405135	UU_Cfam_GSD_1.0_ROSY.refSeq.ensformat.gtf.gz
chr10:6996560	chr10	6996560	C	CATGGGATCCCTGGGTGGCGCAGCGGTTTGGCGCCTGCCTT	1	ATGGGATCCCTGGGTGGCGCAGCGGTTTGGCGCCTGCCTT	frameshift_variant	HIGH	LOC102156976	Transcript	XM_038549882	protein_coding	1/1	.	XM_038549882.1:c.20_21insATGGGATCCCTGGGTGGCGCAGCGGTTTGGCGCCTGCCTT	XP_038405810.1:p.Thr8TrpfsTer15	582-583	20-21	7	P/PWDPWVAQRFGACLX	cct/ccATGGGATCCCTGGGTGGCGCAGCGGTTTGGCGCCTGCCTTt	.	.	1	.	insertion	XP_038405810	UU_Cfam_GSD_1.0_ROSY.refSeq.ensformat.gtf.gz
chr10:35004501	chr10	35004501	G	C	1	C	missense_variant	MODERATE	TXNRD1	Transcript	NM_001122673	protein_coding	5/17	.	NM_001122673.1:c.510C>G	NP_001116145.1:p.Asp170Glu	510	510	170	D/E	gaC/gaG	.	.	-1	.	SNV	NP_001116145	UU_Cfam_GSD_1.0_ROSY.refSeq.ensformat.gtf.gz
chr10:44726837	chr10	44726837	A	G	1	G	missense_variant	MODERATE	TSGA10	Transcript	XM_038551029	protein_coding	16/20	.	XM_038551029.1:c.1733A>G	XP_038406957.1:p.Tyr578Cys	2261	1733	578	Y/C	tAt/tGt	.	.	1	.	SNV	XP_038406957	UU_Cfam_GSD_1.0_ROSY.refSeq.ensformat.gtf.gz
chr10:63072763	chr10	63072763	T	TAGATTTGTTGAAGTCAAAAAAAAAAAAAAAAAAAAAAAAAAAAAAAA	1	AGATTTGTTGAAGTCAAAAAAAAAAAAAAAAAAAAAAAAAAAAAAAA	frameshift_variant	HIGH	FAM161A	Transcript	XM_038551372	protein_coding	7/8	.	XM_038551372.1:c.2035_2036insTTTTTTTTTTTTTTTTTTTTTTTTTTTTTTTTGACTTCAACAAATCT	XP_038407300.1:p.Tyr679PhefsTer23	2050-2051	2035-2036	679	Y/FFFFFFFFFFFDFNKSX	tat/tTTTTTTTTTTTTTTTTTTTTTTTTTTTTTTTTGACTTCAACAAATCTat	.	.	-1	.	insertion	XP_038407300	UU_Cfam_GSD_1.0_ROSY.refSeq.ensformat.gtf.gz
chr11:9189549	chr11	9189549	A	AGCAGGGCAGCAGGGCTGCAGGCCTCCCAGGGCAACAGGATAGAAGGCTGCAGGTCTT	1	GCAGGGCAGCAGGGCTGCAGGCCTCCCAGGGCAACAGGATAGAAGGCTGCAGGTCTT	inframe_insertion	MODERATE	LOC106559456	Transcript	XM_038551650	protein_coding	1/2	.	XM_038551650.1:c.59_60insAAGACCTGCAGCCTTCTATCCTGTTGCCCTGGGAGGCCTGCAGCCCTGCTGCCCTGC	XP_038407578.1:p.Ala20_Ala21insArgProAlaAlaPheTyrProValAlaLeuGlyGlyLeuGlnProCysCysProAla	59-60	59-60	20	A/ARPAAFYPVALGGLQPCCPA	gct/gcAAGACCTGCAGCCTTCTATCCTGTTGCCCTGGGAGGCCTGCAGCCCTGCTGCCCTGCt	.	.	-1	.	insertion	XP_038407578	UU_Cfam_GSD_1.0_ROSY.refSeq.ensformat.gtf.gz
chr11:20668903	chr11	20668903	A	T	1	T	missense_variant	MODERATE	SLC22A5	Transcript	XM_038552123	protein_coding	4/10	.	XM_038552123.1:c.776A>T	XP_038408051.1:p.His259Leu	837	776	259	H/L	cAt/cTt	.	.	1	.	SNV	XP_038408051	UU_Cfam_GSD_1.0_ROSY.refSeq.ensformat.gtf.gz
chr11:22352530	chr11	22352530	C	A	1	A	splice_donor_variant&synonymous_variant	HIGH	TCF7	Transcript	XM_038552161	protein_coding	12/13	.	XM_038552161.1:c.1330C>A	XP_038408089.1:p.Arg444%3D	1330	1330	444	R	Cgg/Agg	.	.	1	.	SNV	XP_038408089	UU_Cfam_GSD_1.0_ROSY.refSeq.ensformat.gtf.gz
chr11:26033360	chr11	26033360	G	A	1	A	missense_variant	MODERATE	KDM3B	Transcript	XM_038552291	protein_coding	7/24	.	XM_038552291.1:c.997G>A	XP_038408219.1:p.Ala333Thr	1012	997	333	A/T	Gcc/Acc	.	.	1	.	SNV	XP_038408219	UU_Cfam_GSD_1.0_ROSY.refSeq.ensformat.gtf.gz
chr11:33810002	chr11	33810002	G	A	1	A	missense_variant	MODERATE	MPDZ	Transcript	XM_038552393	protein_coding	23/49	.	XM_038552393.1:c.3320C>T	XP_038408321.1:p.Ser1107Phe	3546	3320	1107	S/F	tCt/tTt	.	.	-1	.	SNV	XP_038408321	UU_Cfam_GSD_1.0_ROSY.refSeq.ensformat.gtf.gz
chr11:33810003	chr11	33810003	AGTGT	A	1	-	frameshift_variant	HIGH	MPDZ	Transcript	XM_038552393	protein_coding	23/49	.	XM_038552393.1:c.3315_3318del	XP_038408321.1:p.Arg1105SerfsTer8	3541-3544	3315-3318	1105-1106	RH/X	agACAC/ag	.	.	-1	.	deletion	XP_038408321	UU_Cfam_GSD_1.0_ROSY.refSeq.ensformat.gtf.gz
chr11:33810007	chr11	33810007	T	TACCC	1	ACCC	frameshift_variant	HIGH	MPDZ	Transcript	XM_038552393	protein_coding	23/49	.	XM_038552393.1:c.3314_3315insGGGT	XP_038408321.1:p.His1106GlyfsTer8	3540-3541	3314-3315	1105	R/RGX	aga/agGGGTa	.	.	-1	.	insertion	XP_038408321	UU_Cfam_GSD_1.0_ROSY.refSeq.ensformat.gtf.gz
chr11:33810009	chr11	33810009	T	C	1	C	missense_variant	MODERATE	MPDZ	Transcript	XM_038552393	protein_coding	23/49	.	XM_038552393.1:c.3313A>G	XP_038408321.1:p.Arg1105Gly	3539	3313	1105	R/G	Aga/Gga	.	.	-1	.	SNV	XP_038408321	UU_Cfam_GSD_1.0_ROSY.refSeq.ensformat.gtf.gz
chr11:67342276	chr11	67342276	C	T	1	T	missense_variant	MODERATE	LOC106559504	Transcript	XM_038553118	protein_coding	1/1	.	XM_038553118.1:c.61G>A	XP_038409046.1:p.Val21Met	85	61	21	V/M	Gtg/Atg	.	.	-1	.	SNV	XP_038409046	UU_Cfam_GSD_1.0_ROSY.refSeq.ensformat.gtf.gz
chr11:67342279	chr11	67342279	C	G	1	G	missense_variant	MODERATE	LOC106559504	Transcript	XM_038553118	protein_coding	1/1	.	XM_038553118.1:c.58G>C	XP_038409046.1:p.Val20Leu	82	58	20	V/L	Gta/Cta	.	.	-1	.	SNV	XP_038409046	UU_Cfam_GSD_1.0_ROSY.refSeq.ensformat.gtf.gz
chr12:1253770	chr12	1253770	T	C	1	C	missense_variant	MODERATE	PRRC2A	Transcript	XM_038553492	protein_coding	7/31	.	XM_038553492.1:c.749T>C	XP_038409420.1:p.Met250Thr	970	749	250	M/T	aTg/aCg	.	.	1	.	SNV	XP_038409420	UU_Cfam_GSD_1.0_ROSY.refSeq.ensformat.gtf.gz
chr12:20352481	chr12	20352481	A	G	1	G	missense_variant	MODERATE	EFHC1	Transcript	XM_038554306	protein_coding	10/14	.	XM_038554306.1:c.1466A>G	XP_038410234.1:p.Asp489Gly	1481	1466	489	D/G	gAc/gGc	.	.	1	.	SNV	XP_038410234	UU_Cfam_GSD_1.0_ROSY.refSeq.ensformat.gtf.gz
chr12:20352482	chr12	20352482	C	G	1	G	missense_variant	MODERATE	EFHC1	Transcript	XM_038554306	protein_coding	10/14	.	XM_038554306.1:c.1467C>G	XP_038410234.1:p.Asp489Glu	1482	1467	489	D/E	gaC/gaG	.	.	1	.	SNV	XP_038410234	UU_Cfam_GSD_1.0_ROSY.refSeq.ensformat.gtf.gz
chr12:20352485	chr12	20352485	C	G	1	G	missense_variant	MODERATE	EFHC1	Transcript	XM_038554306	protein_coding	10/14	.	XM_038554306.1:c.1470C>G	XP_038410234.1:p.Phe490Leu	1485	1470	490	F/L	ttC/ttG	.	.	1	.	SNV	XP_038410234	UU_Cfam_GSD_1.0_ROSY.refSeq.ensformat.gtf.gz
chr12:36078131	chr12	36078131	G	GTAAGTGTGTTCTTTTTTTTTTTTTTTTATTTTTTTATTTTTTATTTTTTATTTTATTTTATTTTTTTTT	1	TAAGTGTGTTCTTTTTTTTTTTTTTTTATTTTTTTATTTTTTATTTTTTATTTTATTTTATTTTTTTTT	splice_donor_variant	HIGH	CD109	Transcript	XM_038554537	protein_coding	.	32/32	XM_038554537.1:c.4162+13_4162+14insTTTTTTTTTTTTTTTATTTTTTTATTTTTTATTTTTTATTTTATTTTATTTTTTTTTTAAGTGTGTTCT	.	.	.	.	.	.	.	.	1	.	insertion	XP_038410465	UU_Cfam_GSD_1.0_ROSY.refSeq.ensformat.gtf.gz
chr12:57469906	chr12	57469906	C	T	1	T	missense_variant	MODERATE	FBXL4	Transcript	XM_038554779	protein_coding	4/10	.	XM_038554779.1:c.96G>A	XP_038410707.1:p.Met32Ile	568	96	32	M/I	atG/atA	.	.	-1	.	SNV	XP_038410707	UU_Cfam_GSD_1.0_ROSY.refSeq.ensformat.gtf.gz
chr12:57469907	chr12	57469907	A	G	1	G	missense_variant	MODERATE	FBXL4	Transcript	XM_038554779	protein_coding	4/10	.	XM_038554779.1:c.95T>C	XP_038410707.1:p.Met32Thr	567	95	32	M/T	aTg/aCg	.	.	-1	.	SNV	XP_038410707	UU_Cfam_GSD_1.0_ROSY.refSeq.ensformat.gtf.gz
chr12:68359078	chr12	68359078	A	G	2	G	missense_variant	MODERATE	REV3L	Transcript	XM_038554964	protein_coding	1/32	.	XM_038554964.1:c.50T>C	XP_038410892.1:p.Leu17Pro	145	50	17	L/P	cTg/cCg	.	.	-1	.	SNV	XP_038410892	UU_Cfam_GSD_1.0_ROSY.refSeq.ensformat.gtf.gz
chr13:60834368	chr13	60834368	C	T	1	T	missense_variant	MODERATE	LOC111098430	Transcript	XM_038556259	protein_coding	7/7	.	XM_038556259.1:c.131C>T	XP_038412187.1:p.Ala44Val	585	131	44	A/V	gCa/gTa	.	.	1	.	SNV	XP_038412187	UU_Cfam_GSD_1.0_ROSY.refSeq.ensformat.gtf.gz
chr14:52550320	chr14	52550320	A	C	1	C	missense_variant	MODERATE	BMT2	Transcript	XM_038557392	protein_coding	3/5	.	XM_038557392.1:c.357T>G	XP_038413320.1:p.Asp119Glu	388	357	119	D/E	gaT/gaG	.	.	-1	.	SNV	XP_038413320	UU_Cfam_GSD_1.0_ROSY.refSeq.ensformat.gtf.gz
chr14:52550331	chr14	52550331	G	A	1	A	missense_variant	MODERATE	BMT2	Transcript	XM_038557392	protein_coding	3/5	.	XM_038557392.1:c.346C>T	XP_038413320.1:p.Leu116Phe	377	346	116	L/F	Ctt/Ttt	.	.	-1	.	SNV	XP_038413320	UU_Cfam_GSD_1.0_ROSY.refSeq.ensformat.gtf.gz
chr15:14282152	chr15	14282152	G	C	1	C	missense_variant	MODERATE	TSPAN1	Transcript	XM_038558199	protein_coding	6/10	.	XM_038558199.1:c.283C>G	XP_038414127.1:p.Leu95Val	752	283	95	L/V	Ctc/Gtc	.	.	-1	.	SNV	XP_038414127	UU_Cfam_GSD_1.0_ROSY.refSeq.ensformat.gtf.gz
chr16:46289585	chr16	46289585	A	G	1	G	missense_variant	MODERATE	SNX25	Transcript	XM_038560391	protein_coding	4/19	.	XM_038560391.1:c.778T>C	XP_038416319.1:p.Phe260Leu	778	778	260	F/L	Ttc/Ctc	.	.	-1	.	SNV	XP_038416319	UU_Cfam_GSD_1.0_ROSY.refSeq.ensformat.gtf.gz
chr16:46289587	chr16	46289587	C	T	1	T	missense_variant	MODERATE	SNX25	Transcript	XM_038560391	protein_coding	4/19	.	XM_038560391.1:c.776G>A	XP_038416319.1:p.Arg259Lys	776	776	259	R/K	aGa/aAa	.	.	-1	.	SNV	XP_038416319	UU_Cfam_GSD_1.0_ROSY.refSeq.ensformat.gtf.gz
chr17:13187734	chr17	13187734	A	G	1	G	missense_variant	MODERATE	SMC6	Transcript	XM_038560825	protein_coding	18/27	.	XM_038560825.1:c.2122T>C	XP_038416753.1:p.Phe708Leu	2253	2122	708	F/L	Ttt/Ctt	.	.	-1	.	SNV	XP_038416753	UU_Cfam_GSD_1.0_ROSY.refSeq.ensformat.gtf.gz
chr17:13187737	chr17	13187737	C	G	1	G	missense_variant	MODERATE	SMC6	Transcript	XM_038560825	protein_coding	18/27	.	XM_038560825.1:c.2119G>C	XP_038416753.1:p.Glu707Gln	2250	2119	707	E/Q	Gaa/Caa	.	.	-1	.	SNV	XP_038416753	UU_Cfam_GSD_1.0_ROSY.refSeq.ensformat.gtf.gz
chr17:13887268	chr17	13887268	C	T	1	T	missense_variant	MODERATE	RDH14	Transcript	XM_038560843	protein_coding	1/2	.	XM_038560843.1:c.328G>A	XP_038416771.1:p.Val110Ile	391	328	110	V/I	Gtc/Atc	.	.	-1	.	SNV	XP_038416771	UU_Cfam_GSD_1.0_ROSY.refSeq.ensformat.gtf.gz
chr17:13887279	chr17	13887279	G	A	1	A	missense_variant	MODERATE	RDH14	Transcript	XM_038560843	protein_coding	1/2	.	XM_038560843.1:c.317C>T	XP_038416771.1:p.Ala106Val	380	317	106	A/V	gCc/gTc	.	.	-1	.	SNV	XP_038416771	UU_Cfam_GSD_1.0_ROSY.refSeq.ensformat.gtf.gz
chr17:13887282	chr17	13887282	G	C	1	C	missense_variant	MODERATE	RDH14	Transcript	XM_038560843	protein_coding	1/2	.	XM_038560843.1:c.314C>G	XP_038416771.1:p.Ala105Gly	377	314	105	A/G	gCg/gGg	.	.	-1	.	SNV	XP_038416771	UU_Cfam_GSD_1.0_ROSY.refSeq.ensformat.gtf.gz
chr17:13887286	chr17	13887286	C	T	1	T	missense_variant	MODERATE	RDH14	Transcript	XM_038560843	protein_coding	1/2	.	XM_038560843.1:c.310G>A	XP_038416771.1:p.Gly104Ser	373	310	104	G/S	Ggc/Agc	.	.	-1	.	SNV	XP_038416771	UU_Cfam_GSD_1.0_ROSY.refSeq.ensformat.gtf.gz
chr17:13887289	chr17	13887289	CGTCAGA	C	2	-	inframe_deletion	MODERATE	RDH14	Transcript	XM_038560843	protein_coding	1/2	.	XM_038560843.1:c.301_306del	XP_038416771.1:p.Ser101_Asp102del	364-369	301-306	101-102	SD/-	TCTGAC/-	.	.	-1	.	deletion	XP_038416771	UU_Cfam_GSD_1.0_ROSY.refSeq.ensformat.gtf.gz
chr17:13887304	chr17	13887304	C	CTGG	2	TGG	inframe_insertion	MODERATE	RDH14	Transcript	XM_038560843	protein_coding	1/2	.	XM_038560843.1:c.291_292insCCA	XP_038416771.1:p.Arg97_Glu98insPro	354-355	291-292	97-98	-/P	-/CCA	.	.	-1	.	insertion	XP_038416771	UU_Cfam_GSD_1.0_ROSY.refSeq.ensformat.gtf.gz
chr17:13887307	chr17	13887307	G	C	2	C	missense_variant	MODERATE	RDH14	Transcript	XM_038560843	protein_coding	1/2	.	XM_038560843.1:c.289C>G	XP_038416771.1:p.Arg97Gly	352	289	97	R/G	Cgc/Ggc	.	.	-1	.	SNV	XP_038416771	UU_Cfam_GSD_1.0_ROSY.refSeq.ensformat.gtf.gz
chr17:13887309	chr17	13887309	C	CACT	2	ACT	protein_altering_variant	MODERATE	RDH14	Transcript	XM_038560843	protein_coding	1/2	.	XM_038560843.1:c.286_287insAGT	XP_038416771.1:p.Gly96delinsGluCys	349-350	286-287	96	G/EC	ggc/gAGTgc	.	.	-1	.	insertion	XP_038416771	UU_Cfam_GSD_1.0_ROSY.refSeq.ensformat.gtf.gz
chr17:13887312	chr17	13887312	C	G	2	G	missense_variant	MODERATE	RDH14	Transcript	XM_038560843	protein_coding	1/2	.	XM_038560843.1:c.284G>C	XP_038416771.1:p.Gly95Ala	347	284	95	G/A	gGg/gCg	.	.	-1	.	SNV	XP_038416771	UU_Cfam_GSD_1.0_ROSY.refSeq.ensformat.gtf.gz
chr17:49846602	chr17	49846602	C	T	1	T	missense_variant	MODERATE	ALMS1	Transcript	XM_038561747	protein_coding	19/26	.	XM_038561747.1:c.12520G>A	XP_038417675.1:p.Val4174Ile	12572	12520	4174	V/I	Gtt/Att	.	.	-1	.	SNV	XP_038417675	UU_Cfam_GSD_1.0_ROSY.refSeq.ensformat.gtf.gz
chr17:55770004	chr17	55770004	C	T	1	T	missense_variant	MODERATE	WDR3	Transcript	XM_038561901	protein_coding	15/27	.	XM_038561901.1:c.1666C>T	XP_038417829.1:p.Arg556Cys	1954	1666	556	R/C	Cgt/Tgt	.	.	1	.	SNV	XP_038417829	UU_Cfam_GSD_1.0_ROSY.refSeq.ensformat.gtf.gz
chr17:60793641	chr17	60793641	G	GACCACC,GACCACCACC	1,1	ACCACC	inframe_insertion	MODERATE	C17H1orf56	Transcript	XM_038562207	protein_coding	1/2	.	XM_038562207.1:c.845_850dup	XP_038418135.1:p.Thr282_Thr283dup	940-941	825-826	275-276	-/TT	-/ACCACC	.	.	1	.	insertion	XP_038418135	UU_Cfam_GSD_1.0_ROSY.refSeq.ensformat.gtf.gz
chr18:54868899	chr18	54868899	G	A	1	A	missense_variant	MODERATE	SCGB2A2_2	Transcript	XM_038562521	protein_coding	2/2	.	XM_038562521.1:c.209C>T	XP_038418449.1:p.Ser70Leu	209	209	70	S/L	tCg/tTg	.	.	-1	.	SNV	XP_038418449	UU_Cfam_GSD_1.0_ROSY.refSeq.ensformat.gtf.gz
chr18:55342877	chr18	55342877	A	G	1	G	missense_variant	MODERATE	DAGLA	Transcript	XM_038564358	protein_coding	18/20	.	XM_038564358.1:c.1922T>C	XP_038420286.1:p.Ile641Thr	3085	1922	641	I/T	aTc/aCc	.	.	-1	.	SNV	XP_038420286	UU_Cfam_GSD_1.0_ROSY.refSeq.ensformat.gtf.gz
chr18:55342881	chr18	55342881	C	G	1	G	missense_variant	MODERATE	DAGLA	Transcript	XM_038564358	protein_coding	18/20	.	XM_038564358.1:c.1918G>C	XP_038420286.1:p.Val640Leu	3081	1918	640	V/L	Gtg/Ctg	.	.	-1	.	SNV	XP_038420286	UU_Cfam_GSD_1.0_ROSY.refSeq.ensformat.gtf.gz
chr19:23819165	chr19	23819165	T	C	1	C	missense_variant	MODERATE	UGGT1	Transcript	XM_038564808	protein_coding	22/41	.	XM_038564808.1:c.2192A>G	XP_038420736.1:p.Asp731Gly	2412	2192	731	D/G	gAt/gGt	.	.	-1	.	SNV	XP_038420736	UU_Cfam_GSD_1.0_ROSY.refSeq.ensformat.gtf.gz
chr20:57228314	chr20	57228314	G	A	2	A	missense_variant	MODERATE	LINGO3	Transcript	XM_038565346	protein_coding	1/1	.	XM_038565346.1:c.1360G>A	XP_038421274.1:p.Ala454Thr	1360	1360	454	A/T	Gcg/Acg	.	.	1	.	SNV	XP_038421274	UU_Cfam_GSD_1.0_ROSY.refSeq.ensformat.gtf.gz
chr20:58328943	chr20	58328943	C	T	1	T	missense_variant	MODERATE	PALM	Transcript	XM_038568055	protein_coding	9/9	.	XM_038568055.1:c.1066G>A	XP_038423983.1:p.Ala356Thr	1224	1066	356	A/T	Gcg/Acg	.	.	-1	.	SNV	XP_038423983	UU_Cfam_GSD_1.0_ROSY.refSeq.ensformat.gtf.gz
chr21:29048977	chr21	29048977	C	G	1	G	missense_variant	MODERATE	LOC485282	Transcript	XM_038568112	protein_coding	1/2	.	XM_038568112.1:c.8C>G	XP_038424040.1:p.Ser3Cys	8	8	3	S/C	tCt/tGt	.	.	1	.	SNV	XP_038424040	UU_Cfam_GSD_1.0_ROSY.refSeq.ensformat.gtf.gz
chr23:3105119	chr23	3105119	C	T	1	T	missense_variant	MODERATE	SNRK	Transcript	XM_038570268	protein_coding	7/7	.	XM_038570268.1:c.1658G>A	XP_038426196.1:p.Arg553Gln	2004	1658	553	R/Q	cGg/cAg	.	.	-1	.	SNV	XP_038426196	UU_Cfam_GSD_1.0_ROSY.refSeq.ensformat.gtf.gz
chr23:4388623	chr23	4388623	C	CGCCACTAACAATTTTGTCTTTAATAAGGGACTTGCAACAAAGCATT	1	GCCACTAACAATTTTGTCTTTAATAAGGGACTTGCAACAAAGCATT	frameshift_variant	HIGH	PDCD6IP	Transcript	XM_038570338	protein_coding	16/18	.	XM_038570338.1:c.2158_2159insCTAACAATTTTGTCTTTAATAAGGGACTTGCAACAAAGCATTGCCA	XP_038426266.1:p.Arg720ThrfsTer19	2240-2241	2154-2155	718-719	-/ATNNFVFNKGLATKHX	-/GCCACTAACAATTTTGTCTTTAATAAGGGACTTGCAACAAAGCATT	.	.	1	.	insertion	XP_038426266	UU_Cfam_GSD_1.0_ROSY.refSeq.ensformat.gtf.gz
chr23:12204807	chr23	12204807	C	G	1	G	missense_variant	MODERATE	CYP8B1	Transcript	XM_038570587	protein_coding	1/2	.	XM_038570587.1:c.1353G>C	XP_038426515.1:p.Lys451Asn	1474	1353	451	K/N	aaG/aaC	.	.	-1	.	SNV	XP_038426515	UU_Cfam_GSD_1.0_ROSY.refSeq.ensformat.gtf.gz
chr23:28015177	chr23	28015177	C	CGAGGAGAGAAGGGGGCAAAGGGAATCAGAGGGAGGAGGGTAAGAACCAAAGGAATTTCACAAGGTCTATA	1	GAGGAGAGAAGGGGGCAAAGGGAATCAGAGGGAGGAGGGTAAGAACCAAAGGAATTTCACAAGGTCTATA	stop_gained&frameshift_variant	HIGH	LOC610614	Transcript	XM_038570811	protein_coding	28/38	.	XM_038570811.1:c.5097_5130+36dup	.	5217-5218	5092-5093	1698	R/RGEKGAKGIRGRRVRTKGISQGL*X	cga/cGAGGAGAGAAGGGGGCAAAGGGAATCAGAGGGAGGAGGGTAAGAACCAAAGGAATTTCACAAGGTCTATAga	.	.	1	.	insertion	XP_038426739	UU_Cfam_GSD_1.0_ROSY.refSeq.ensformat.gtf.gz
chr23:52525792	chr23	52525792	G	A	1	A	missense_variant	MODERATE	LXN	Transcript	XM_038571317	protein_coding	4/6	.	XM_038571317.1:c.458C>T	XP_038427245.1:p.Thr153Met	495	458	153	T/M	aCg/aTg	.	.	-1	.	SNV	XP_038427245	UU_Cfam_GSD_1.0_ROSY.refSeq.ensformat.gtf.gz
chr24:12167487	chr24	12167487	C	G	1	G	missense_variant	MODERATE	SLX4IP	Transcript	XM_038571615	protein_coding	11/11	.	XM_038571615.1:c.1210G>C	XP_038427543.1:p.Gly404Arg	2331	1210	404	G/R	Ggc/Cgc	.	.	-1	.	SNV	XP_038427543	UU_Cfam_GSD_1.0_ROSY.refSeq.ensformat.gtf.gz
chr24:12167489	chr24	12167489	C	A	1	A	missense_variant	MODERATE	SLX4IP	Transcript	XM_038571615	protein_coding	11/11	.	XM_038571615.1:c.1208G>T	XP_038427543.1:p.Arg403Ile	2329	1208	403	R/I	aGa/aTa	.	.	-1	.	SNV	XP_038427543	UU_Cfam_GSD_1.0_ROSY.refSeq.ensformat.gtf.gz
chr24:12167497	chr24	12167497	C	G	1	G	missense_variant	MODERATE	SLX4IP	Transcript	XM_038571615	protein_coding	11/11	.	XM_038571615.1:c.1200G>C	XP_038427543.1:p.Lys400Asn	2321	1200	400	K/N	aaG/aaC	.	.	-1	.	SNV	XP_038427543	UU_Cfam_GSD_1.0_ROSY.refSeq.ensformat.gtf.gz
chr24:13163835	chr24	13163835	C	CGGAGGGAGGCGGCGGGACCGGGCGGGGGGGCGG	2	GGAGGGAGGCGGCGGGACCGGGCGGGGGGGCGG	inframe_insertion	MODERATE	LOC119865624	Transcript	XM_038571631	protein_coding	2/2	.	XM_038571631.1:c.396_397insAGGCGGCGGGACCGGGCGGGGGGGCGGGGAGGG	XP_038427559.1:p.Gly132_Pro133insArgArgArgAspArgAlaGlyGlyArgGlyGly	913-914	390-391	130-131	-/GGRRRDRAGGR	-/GGAGGGAGGCGGCGGGACCGGGCGGGGGGGCGG	.	.	1	.	insertion	XP_038427559	UU_Cfam_GSD_1.0_ROSY.refSeq.ensformat.gtf.gz
chr24:25060988	chr24	25060988	C	T	1	T	missense_variant	MODERATE	SPAG4	Transcript	XM_038572133	protein_coding	1/12	.	XM_038572133.1:c.131C>T	XP_038428061.1:p.Pro44Leu	208	131	44	P/L	cCg/cTg	.	.	1	.	SNV	XP_038428061	UU_Cfam_GSD_1.0_ROSY.refSeq.ensformat.gtf.gz
chr25:11290789	chr25	11290789	T	A	2	A	missense_variant	MODERATE	FLT1	Transcript	XM_038573380	protein_coding	1/30	.	XM_038573380.1:c.34T>A	XP_038429308.1:p.Cys12Ser	123	34	12	C/S	Tgc/Agc	.	.	1	.	SNV	XP_038429308	UU_Cfam_GSD_1.0_ROSY.refSeq.ensformat.gtf.gz
chr25:50822435	chr25	50822435	G	GCGGGCAGCCAGGGTGCTGGGGT	1	CGGGCAGCCAGGGTGCTGGGGT	frameshift_variant	HIGH	ANKMY1	Transcript	XM_038574402	protein_coding	17/17	.	XM_038574402.1:c.3007_3008insACCCCAGCACCCTGGCTGCCCG	XP_038430330.1:p.Ala1003AspfsTer34	3125-3126	3007-3008	1003	A/DPSTLAARX	gcc/gACCCCAGCACCCTGGCTGCCCGcc	.	.	-1	.	insertion	XP_038430330	UU_Cfam_GSD_1.0_ROSY.refSeq.ensformat.gtf.gz
chr26:38247	chr26	38247	G	GGCTCTTGAGGCCACCAGGGCAGAGGGAGGGAGGTGGTGGATTCCTGGACAAGGACAGTGAAGAGGTGGTTACCACCCGTTGGCGAACCTCTCTGGGGAAGTTCCA	1	GCTCTTGAGGCCACCAGGGCAGAGGGAGGGAGGTGGTGGATTCCTGGACAAGGACAGTGAAGAGGTGGTTACCACCCGTTGGCGAACCTCTCTGGGGAAGTTCCA	inframe_insertion	MODERATE	ANHX	Transcript	XM_038574538	protein_coding	4/10	.	XM_038574538.1:c.420_421insTGGAACTTCCCCAGAGAGGTTCGCCAACGGGTGGTAACCACCTCTTCACTGTCCTTGTCCAGGAATCCACCACCTCCCTCCCTCTGCCCTGGTGGCCTCAAGAGC	XP_038430466.1:p.Ser140_Arg141insTrpAsnPheProArgGluValArgGlnArgValValThrThrSerSerLeuSerLeuSerArgAsnProProProProSerLeuCysProGlyGlyLeuLysSer	537-538	420-421	140-141	-/WNFPREVRQRVVTTSSLSLSRNPPPPSLCPGGLKS	-/TGGAACTTCCCCAGAGAGGTTCGCCAACGGGTGGTAACCACCTCTTCACTGTCCTTGTCCAGGAATCCACCACCTCCCTCCCTCTGCCCTGGTGGCCTCAAGAGC	.	.	-1	.	insertion	XP_038430466	UU_Cfam_GSD_1.0_ROSY.refSeq.ensformat.gtf.gz
chr26:13744439	chr26	13744439	G	A	1	A	missense_variant	MODERATE	SPRING1	Transcript	XM_038575212	protein_coding	1/4	.	XM_038575212.1:c.77C>T	XP_038431140.1:p.Pro26Leu	77	77	26	P/L	cCt/cTt	.	.	-1	.	SNV	XP_038431140	UU_Cfam_GSD_1.0_ROSY.refSeq.ensformat.gtf.gz
chr26:33222083	chr26	33222083	G	T	1	T	missense_variant	MODERATE	LOC119877565	Transcript	XM_038574516	protein_coding	2/2	.	XM_038574516.1:c.1925C>A	XP_038430444.1:p.Pro642Gln	1925	1925	642	P/Q	cCg/cAg	.	.	-1	.	SNV	XP_038430444	UU_Cfam_GSD_1.0_ROSY.refSeq.ensformat.gtf.gz
chr27:613475	chr27	613475	G	A	1	A	missense_variant	MODERATE	MICAL3	Transcript	XM_038576205	protein_coding	38/42	.	XM_038576205.1:c.6334G>A	XP_038432133.1:p.Ala2112Thr	6592	6334	2112	A/T	Gcg/Acg	.	.	1	.	SNV	XP_038432133	UU_Cfam_GSD_1.0_ROSY.refSeq.ensformat.gtf.gz
chr27:31826068	chr27	31826068	T	TTCCGATCAAATATGTTCATGATGCCAGAGACACAGCC	1	TCCGATCAAATATGTTCATGATGCCAGAGACACAGCC	stop_gained&frameshift_variant	HIGH	LOC102153358	Transcript	XM_038577252	protein_coding	1/2	.	XM_038577252.1:c.19_20insGGCTGTGTCTCTGGCATCATGAACATATTTGATCGGA	XP_038433180.1:p.Lys7ArgfsTer11	24-25	19-20	7	K/RLCLWHHEHI*SEX	aag/aGGCTGTGTCTCTGGCATCATGAACATATTTGATCGGAag	.	.	-1	.	insertion	XP_038433180	UU_Cfam_GSD_1.0_ROSY.refSeq.ensformat.gtf.gz
chr27:46424874	chr27	46424874	TC	T	1	-	frameshift_variant	HIGH	OR6C75	Transcript	NM_001389060	protein_coding	1/1	.	NM_001389060.1:c.257del	NP_001375989.1:p.Gly86GlufsTer22	257	257	86	G/X	gGa/ga	.	.	-1	.	deletion	NP_001375989	UU_Cfam_GSD_1.0_ROSY.refSeq.ensformat.gtf.gz
chr28:4788846	chr28	4788846	C	A	1	A	missense_variant	MODERATE	KIF20B	Transcript	XM_038578168	protein_coding	22/34	.	XM_038578168.1:c.3847C>A	XP_038434096.1:p.His1283Asn	4078	3847	1283	H/N	Cat/Aat	.	.	1	.	SNV	XP_038434096	UU_Cfam_GSD_1.0_ROSY.refSeq.ensformat.gtf.gz
chr28:9778637	chr28	9778637	T	G	1	G	missense_variant	MODERATE	ZNF518A	Transcript	XM_038578371	protein_coding	6/6	.	XM_038578371.1:c.2718T>G	XP_038434299.1:p.Asp906Glu	3382	2718	906	D/E	gaT/gaG	.	.	1	.	SNV	XP_038434299	UU_Cfam_GSD_1.0_ROSY.refSeq.ensformat.gtf.gz
chr28:11040135	chr28	11040135	T	TGAGCCACCAGAGCCACCCAAGCCATCAGAGCTACCCAAGCCATCCGAGCCACCCAAGCCACCA	1	GAGCCACCAGAGCCACCCAAGCCATCAGAGCTACCCAAGCCATCCGAGCCACCCAAGCCACCA	inframe_insertion	MODERATE	C28H10orf62	Transcript	XM_038578436	protein_coding	1/1	.	XM_038578436.1:c.672_673insCAGAGCCACCCAAGCCATCAGAGCTACCCAAGCCATCCGAGCCACCCAAGCCACCAGAGCCAC	XP_038434364.1:p.His224_Ser225insGlnSerHisProSerHisGlnSerTyrProSerHisProSerHisProSerHisGlnSerHis	1291-1292	665-666	222	L/LSHQSHPSHQSYPSHPSHPSHQ	ctg/ctGAGCCACCAGAGCCACCCAAGCCATCAGAGCTACCCAAGCCATCCGAGCCACCCAAGCCACCAg	.	.	1	.	insertion	XP_038434364	UU_Cfam_GSD_1.0_ROSY.refSeq.ensformat.gtf.gz
chr28:40768499	chr28	40768499	G	A	1	A	missense_variant	MODERATE	STK32C	Transcript	XM_038579172	protein_coding	1/12	.	XM_038579172.1:c.230C>T	XP_038435100.1:p.Ala77Val	230	230	77	A/V	gCg/gTg	.	.	-1	.	SNV	XP_038435100	UU_Cfam_GSD_1.0_ROSY.refSeq.ensformat.gtf.gz
chr29:22964434	chr29	22964434	G	A	1	A	missense_variant	MODERATE	TMEM70	Transcript	XM_038579856	protein_coding	1/4	.	XM_038579856.1:c.65G>A	XP_038435784.1:p.Arg22Gln	65	65	22	R/Q	cGg/cAg	.	.	1	.	SNV	XP_038435784	UU_Cfam_GSD_1.0_ROSY.refSeq.ensformat.gtf.gz
chr30:21530046	chr30	21530046	C	CT	1	T	frameshift_variant&splice_region_variant	HIGH	NEDD4	Transcript	XM_038580487	protein_coding	3/29	.	XM_038580487.1:c.197dup	XP_038436415.1:p.Thr67AspfsTer8	310-311	197-198	66	K/KX	aag/aaAg	.	.	-1	.	insertion	XP_038436415	UU_Cfam_GSD_1.0_ROSY.refSeq.ensformat.gtf.gz
chr30:28269969	chr30	28269969	T	A	1	A	missense_variant	MODERATE	APH1B	Transcript	XM_038580632	protein_coding	2/7	.	XM_038580632.1:c.119T>A	XP_038436560.1:p.Phe40Tyr	203	119	40	F/Y	tTt/tAt	.	.	1	.	SNV	XP_038436560	UU_Cfam_GSD_1.0_ROSY.refSeq.ensformat.gtf.gz
chr31:31254100	chr31	31254100	G	C	1	C	missense_variant	MODERATE	MORC3	Transcript	XM_038581448	protein_coding	15/17	.	XM_038581448.1:c.1791G>C	XP_038437376.1:p.Lys597Asn	1903	1791	597	K/N	aaG/aaC	.	.	1	.	SNV	XP_038437376	UU_Cfam_GSD_1.0_ROSY.refSeq.ensformat.gtf.gz
chr31:38802108	chr31	38802108	C	CTTGCCACGGGGCCCACGGTGGGGCAGCAGTTG	1	TTGCCACGGGGCCCACGGTGGGGCAGCAGTTG	frameshift_variant	HIGH	LOC119877767	Transcript	XM_038581158	protein_coding	10/14	.	XM_038581158.1:c.1993_1994insTTGCCACGGGGCCCACGGTGGGGCAGCAGTTG	XP_038437086.1:p.Pro665LeufsTer33	1993-1994	1993-1994	665	P/LATGPTVGQQLX	cct/cTTGCCACGGGGCCCACGGTGGGGCAGCAGTTGct	.	.	1	.	insertion	XP_038437086	UU_Cfam_GSD_1.0_ROSY.refSeq.ensformat.gtf.gz
chr32:5664677	chr32	5664677	A	ATCTTCTGGTAGTGGGCCGGCTGGTTTGGTTAGGATTCC	1	TCTTCTGGTAGTGGGCCGGCTGGTTTGGTTAGGATTCC	stop_gained&frameshift_variant&splice_region_variant	HIGH	UGT8	Transcript	XM_038581780	protein_coding	4/7	.	XM_038581780.1:c.824_825insGGAATCCTAACCAAACCAGCCGGCCCACTACCAGAAGA	XP_038437708.1:p.Asp275GlufsTer4	1083-1084	824-825	275	D/EES*PNQPAHYQKX	gat/gaGGAATCCTAACCAAACCAGCCGGCCCACTACCAGAAGAt	.	.	-1	.	insertion	XP_038437708	UU_Cfam_GSD_1.0_ROSY.refSeq.ensformat.gtf.gz
chr32:18851921	chr32	18851921	A	G	1	G	missense_variant	MODERATE	EIF4E	Transcript	XM_038582061	protein_coding	7/7	.	XM_038582061.1:c.670A>G	XP_038437989.1:p.Thr224Ala	685	670	224	T/A	Act/Gct	.	.	1	.	SNV	XP_038437989	UU_Cfam_GSD_1.0_ROSY.refSeq.ensformat.gtf.gz
chr35:25406058	chr35	25406058	A	G	1	G	missense_variant	MODERATE	H2AC4	Transcript	XM_038584349	protein_coding	1/1	.	XM_038584349.1:c.164T>C	XP_038440277.1:p.Val55Ala	204	164	55	V/A	gTg/gCg	.	.	-1	.	SNV	XP_038440277	UU_Cfam_GSD_1.0_ROSY.refSeq.ensformat.gtf.gz
chr36:17628502	chr36	17628502	T	C	1	C	missense_variant	MODERATE	RAPGEF4	Transcript	XM_038584850	protein_coding	30/31	.	XM_038584850.1:c.2861T>C	XP_038440778.1:p.Ile954Thr	2947	2861	954	I/T	aTt/aCt	.	.	1	.	SNV	XP_038440778	UU_Cfam_GSD_1.0_ROSY.refSeq.ensformat.gtf.gz
chr36:17628504	chr36	17628504	G	A	1	A	missense_variant	MODERATE	RAPGEF4	Transcript	XM_038584850	protein_coding	30/31	.	XM_038584850.1:c.2863G>A	XP_038440778.1:p.Ala955Thr	2949	2863	955	A/T	Gca/Aca	.	.	1	.	SNV	XP_038440778	UU_Cfam_GSD_1.0_ROSY.refSeq.ensformat.gtf.gz
chr36:30617134	chr36	30617134	G	GA	1	A	frameshift_variant&splice_region_variant	HIGH	GULP1	Transcript	XM_038585068	protein_coding	.	.	XM_038585068.1:c.517dup	XP_038440996.1:p.Ile173AsnfsTer12	839-840	516-517	172-173	-/X	-/A	.	.	1	.	insertion	XP_038440996	UU_Cfam_GSD_1.0_ROSY.refSeq.ensformat.gtf.gz
chr36:30634579	chr36	30634579	A	AGGAGG	1	GGAGG	frameshift_variant&splice_region_variant	HIGH	GULP1	Transcript	XM_038585068	protein_coding	12/13	.	XM_038585068.1:c.1068+1_1068+2insAGGGG	.	1390-1391	1067-1068	356	Q/QEX	cag/caGGAGGg	.	.	1	.	insertion	XP_038440996	UU_Cfam_GSD_1.0_ROSY.refSeq.ensformat.gtf.gz
chr37:6918733	chr37	6918733	T	C	1	C	missense_variant	MODERATE	HSPE1	Transcript	XM_038585253	protein_coding	2/8	.	XM_038585253.1:c.85T>C	XP_038441181.1:p.Ser29Pro	194	85	29	S/P	Tct/Cct	.	.	1	.	SNV	XP_038441181	UU_Cfam_GSD_1.0_ROSY.refSeq.ensformat.gtf.gz
chrX:3267618	chrX	3267618	A	G	1	G	missense_variant	MODERATE	LOC102151328	Transcript	XM_038586738	protein_coding	1/2	.	XM_038586738.1:c.122T>C	XP_038442666.1:p.Val41Ala	164	122	41	V/A	gTc/gCc	.	.	-1	.	SNV	XP_038442666	UU_Cfam_GSD_1.0_ROSY.refSeq.ensformat.gtf.gz
chrX:3267620	chrX	3267620	C	T	1	T	missense_variant	MODERATE	LOC102151328	Transcript	XM_038586738	protein_coding	1/2	.	XM_038586738.1:c.120G>A	XP_038442666.1:p.Met40Ile	162	120	40	M/I	atG/atA	.	.	-1	.	SNV	XP_038442666	UU_Cfam_GSD_1.0_ROSY.refSeq.ensformat.gtf.gz
chrX:3267621	chrX	3267621	A	G	1	G	missense_variant	MODERATE	LOC102151328	Transcript	XM_038586738	protein_coding	1/2	.	XM_038586738.1:c.119T>C	XP_038442666.1:p.Met40Thr	161	119	40	M/T	aTg/aCg	.	.	-1	.	SNV	XP_038442666	UU_Cfam_GSD_1.0_ROSY.refSeq.ensformat.gtf.gz
chrX:32176372	chrX	32176372	A	G	1	G	missense_variant	MODERATE	LOC608684	Transcript	XM_038586490	protein_coding	1/1	.	XM_038586490.1:c.383A>G	XP_038442418.1:p.Lys128Arg	387	383	128	K/R	aAg/aGg	.	.	1	.	SNV	XP_038442418	UU_Cfam_GSD_1.0_ROSY.refSeq.ensformat.gtf.gz
chrX:32176391	chrX	32176391	G	C	1	C	missense_variant	MODERATE	LOC608684	Transcript	XM_038586490	protein_coding	1/1	.	XM_038586490.1:c.402G>C	XP_038442418.1:p.Leu134Phe	406	402	134	L/F	ttG/ttC	.	.	1	.	SNV	XP_038442418	UU_Cfam_GSD_1.0_ROSY.refSeq.ensformat.gtf.gz
chrX:32176392	chrX	32176392	C	T	1	T	missense_variant	MODERATE	LOC608684	Transcript	XM_038586490	protein_coding	1/1	.	XM_038586490.1:c.403C>T	XP_038442418.1:p.Leu135Phe	407	403	135	L/F	Ctt/Ttt	.	.	1	.	SNV	XP_038442418	UU_Cfam_GSD_1.0_ROSY.refSeq.ensformat.gtf.gz
chrX:32987292	chrX	32987292	T	C	1	C	missense_variant	MODERATE	SYTL5	Transcript	XM_038588784	protein_coding	10/19	.	XM_038588784.1:c.1037T>C	XP_038444712.1:p.Leu346Ser	1501	1037	346	L/S	tTa/tCa	.	.	1	.	SNV	XP_038444712	UU_Cfam_GSD_1.0_ROSY.refSeq.ensformat.gtf.gz
chrX:32987296	chrX	32987296	T	G	1	G	missense_variant	MODERATE	SYTL5	Transcript	XM_038588784	protein_coding	10/19	.	XM_038588784.1:c.1041T>G	XP_038444712.1:p.Asp347Glu	1505	1041	347	D/E	gaT/gaG	.	.	1	.	SNV	XP_038444712	UU_Cfam_GSD_1.0_ROSY.refSeq.ensformat.gtf.gz
chrX:32987297	chrX	32987297	A	G	1	G	missense_variant	MODERATE	SYTL5	Transcript	XM_038588784	protein_coding	10/19	.	XM_038588784.1:c.1042A>G	XP_038444712.1:p.Asn348Asp	1506	1042	348	N/D	Aat/Gat	.	.	1	.	SNV	XP_038444712	UU_Cfam_GSD_1.0_ROSY.refSeq.ensformat.gtf.gz
chrX:32987307	chrX	32987307	A	G	1	G	missense_variant	MODERATE	SYTL5	Transcript	XM_038588784	protein_coding	10/19	.	XM_038588784.1:c.1052A>G	XP_038444712.1:p.Asn351Ser	1516	1052	351	N/S	aAc/aGc	.	.	1	.	SNV	XP_038444712	UU_Cfam_GSD_1.0_ROSY.refSeq.ensformat.gtf.gz
chrX:46020756	chrX	46020756	T	C	1	C	missense_variant	MODERATE	PHF8	Transcript	XM_038587510	protein_coding	13/24	.	XM_038587510.1:c.1586A>G	XP_038443438.1:p.Asn529Ser	2385	1586	529	N/S	aAt/aGt	.	.	-1	.	SNV	XP_038443438	UU_Cfam_GSD_1.0_ROSY.refSeq.ensformat.gtf.gz
chrX:79874312	chrX	79874312	A	G	1	G	missense_variant	MODERATE	IL1RAPL2	Transcript	XM_038588825	protein_coding	10/10	.	XM_038588825.1:c.1930A>G	XP_038444753.1:p.Asn644Asp	1930	1930	644	N/D	Aat/Gat	.	.	1	.	SNV	XP_038444753	UU_Cfam_GSD_1.0_ROSY.refSeq.ensformat.gtf.gz
chrX:79874319	chrX	79874319	T	A	1	A	missense_variant	MODERATE	IL1RAPL2	Transcript	XM_038588825	protein_coding	10/10	.	XM_038588825.1:c.1937T>A	XP_038444753.1:p.Leu646Gln	1937	1937	646	L/Q	cTg/cAg	.	.	1	.	SNV	XP_038444753	UU_Cfam_GSD_1.0_ROSY.refSeq.ensformat.gtf.gz
chrX:79874340	chrX	79874340	G	A	1	A	missense_variant	MODERATE	IL1RAPL2	Transcript	XM_038588825	protein_coding	10/10	.	XM_038588825.1:c.1958G>A	XP_038444753.1:p.Arg653His	1958	1958	653	R/H	cGc/cAc	.	.	1	.	SNV	XP_038444753	UU_Cfam_GSD_1.0_ROSY.refSeq.ensformat.gtf.gz
chrX:102417728	chrX	102417728	G	T	1	T	missense_variant	MODERATE	GPR119	Transcript	XM_038588293	protein_coding	1/1	.	XM_038588293.1:c.160C>A	XP_038444221.1:p.Leu54Ile	656	160	54	L/I	Ctt/Att	.	.	-1	.	SNV	XP_038444221	UU_Cfam_GSD_1.0_ROSY.refSeq.ensformat.gtf.gz
chrX:124076009	chrX	124076009	T	C	1	C	missense_variant	MODERATE	F8	Transcript	NM_001003212	protein_coding	14/26	.	NM_001003212.1:c.2692A>G	NP_001003212.1:p.Thr898Ala	2692	2692	898	T/A	Act/Gct	.	.	-1	.	SNV	NP_001003212	UU_Cfam_GSD_1.0_ROSY.refSeq.ensformat.gtf.gz
chrX:124076011	chrX	124076011	A	G	1	G	missense_variant	MODERATE	F8	Transcript	NM_001003212	protein_coding	14/26	.	NM_001003212.1:c.2690T>C	NP_001003212.1:p.Met897Thr	2690	2690	897	M/T	aTg/aCg	.	.	-1	.	SNV	NP_001003212	UU_Cfam_GSD_1.0_ROSY.refSeq.ensformat.gtf.gz
chrX:124076068	chrX	124076068	G	A	1	A	missense_variant	MODERATE	F8	Transcript	NM_001003212	protein_coding	14/26	.	NM_001003212.1:c.2633C>T	NP_001003212.1:p.Thr878Ile	2633	2633	878	T/I	aCa/aTa	.	.	-1	.	SNV	NP_001003212	UU_Cfam_GSD_1.0_ROSY.refSeq.ensformat.gtf.gz
chrUn_JAAHUQ010000490v1:19455	chrUn_JAAHUQ010000490v1	19455	T	G	2	G	missense_variant	MODERATE	LOC119878172	Transcript	XM_038588891	protein_coding	4/4	.	XM_038588891.1:c.271T>G	XP_038444819.1:p.Ser91Ala	405	271	91	S/A	Tca/Gca	.	.	1	.	SNV	XP_038444819	UU_Cfam_GSD_1.0_ROSY.refSeq.ensformat.gtf.gz
chrUn_JAAHUQ010000792v1:141874	chrUn_JAAHUQ010000792v1	141874	A	C	1	C	missense_variant	MODERATE	OR6C3I	Transcript	NM_001388939	protein_coding	1/2	.	NM_001388939.1:c.87A>C	NP_001375868.1:p.Leu29Phe	87	87	29	L/F	ttA/ttC	.	.	1	.	SNV	NP_001375868	UU_Cfam_GSD_1.0_ROSY.refSeq.ensformat.gtf.gz
chrUn_JAAHUQ010000792v1:151955	chrUn_JAAHUQ010000792v1	151955	T	C	1	C	missense_variant	MODERATE	LOC119878280	Transcript	XM_038588939	protein_coding	1/1	.	XM_038588939.1:c.323T>C	XP_038444867.1:p.Ile108Thr	323	323	108	I/T	aTt/aCt	.	.	1	.	SNV	XP_038444867	UU_Cfam_GSD_1.0_ROSY.refSeq.ensformat.gtf.gz
chrUn_JAAHUQ010000816v1:174604	chrUn_JAAHUQ010000816v1	174604	T	C	2	C	missense_variant	MODERATE	LOC119868998	Transcript	XM_038588946	protein_coding	11/17	.	XM_038588946.1:c.1223A>G	XP_038444874.1:p.Asn408Ser	1223	1223	408	N/S	aAc/aGc	.	.	-1	.	SNV	XP_038444874	UU_Cfam_GSD_1.0_ROSY.refSeq.ensformat.gtf.gz
chrUn_JAAHUQ010001050v1:58462	chrUn_JAAHUQ010001050v1	58462	A	G	2	G	missense_variant	MODERATE	LOC100686959	Transcript	XM_038589005	protein_coding	3/3	.	XM_038589005.1:c.388A>G	XP_038444933.1:p.Thr130Ala	427	388	130	T/A	Aca/Gca	.	.	1	.	SNV	XP_038444933	UU_Cfam_GSD_1.0_ROSY.refSeq.ensformat.gtf.gz
chrUn_JAAHUQ010001050v1:58727	chrUn_JAAHUQ010001050v1	58727	G	A	2	A	missense_variant	MODERATE	LOC100686959	Transcript	XM_038589005	protein_coding	3/3	.	XM_038589005.1:c.653G>A	XP_038444933.1:p.Arg218His	692	653	218	R/H	cGt/cAt	.	.	1	.	SNV	XP_038444933	UU_Cfam_GSD_1.0_ROSY.refSeq.ensformat.gtf.gz
chrUn_JAAHUQ010001053v1:12021	chrUn_JAAHUQ010001053v1	12021	TTGC	T	1	-	inframe_deletion	MODERATE	LOC119878382	Transcript	XM_038589008	protein_coding	4/9	.	XM_038589008.1:c.1141_1143del	XP_038444936.1:p.Ala381del	1323-1325	1122-1124	374-375	VA/V	gtTGCt/gtt	.	.	1	.	deletion	XP_038444936	UU_Cfam_GSD_1.0_ROSY.refSeq.ensformat.gtf.gz
chrUn_JAAHUQ010001053v1:124721	chrUn_JAAHUQ010001053v1	124721	G	A	1	A	missense_variant	MODERATE	LOC119875637_1	Transcript	XM_038589009	protein_coding	6/7	.	XM_038589009.1:c.794G>A	XP_038444937.1:p.Gly265Glu	953	794	265	G/E	gGa/gAa	.	.	1	.	SNV	XP_038444937	UU_Cfam_GSD_1.0_ROSY.refSeq.ensformat.gtf.gz
chrUn_JAAHUQ010001054v1:11379	chrUn_JAAHUQ010001054v1	11379	G	T	2	T	missense_variant	MODERATE	LOC119878383	Transcript	XM_038589010	protein_coding	1/1	.	XM_038589010.1:c.23C>A	XP_038444938.1:p.Pro8His	23	23	8	P/H	cCc/cAc	.	.	-1	.	SNV	XP_038444938	UU_Cfam_GSD_1.0_ROSY.refSeq.ensformat.gtf.gz
chrUn_JAAHUQ010001054v1:20795	chrUn_JAAHUQ010001054v1	20795	C	G	1	G	missense_variant	MODERATE	LOC119878384	Transcript	XM_038589012	protein_coding	1/6	.	XM_038589012.1:c.28C>G	XP_038444940.1:p.Arg10Gly	96	28	10	R/G	Cgg/Ggg	.	.	1	.	SNV	XP_038444940	UU_Cfam_GSD_1.0_ROSY.refSeq.ensformat.gtf.gz
chrUn_JAAHUQ010001054v1:20841	chrUn_JAAHUQ010001054v1	20841	G	C	1	C	missense_variant	MODERATE	LOC119878384	Transcript	XM_038589012	protein_coding	1/6	.	XM_038589012.1:c.74G>C	XP_038444940.1:p.Cys25Ser	142	74	25	C/S	tGc/tCc	.	.	1	.	SNV	XP_038444940	UU_Cfam_GSD_1.0_ROSY.refSeq.ensformat.gtf.gz
chrUn_JAAHUQ010001054v1:21306	chrUn_JAAHUQ010001054v1	21306	A	T	1	T	missense_variant	MODERATE	LOC119878384	Transcript	XM_038589012	protein_coding	2/6	.	XM_038589012.1:c.152A>T	XP_038444940.1:p.Asp51Val	220	152	51	D/V	gAc/gTc	.	.	1	.	SNV	XP_038444940	UU_Cfam_GSD_1.0_ROSY.refSeq.ensformat.gtf.gz
chrUn_JAAHUQ010001054v1:21308	chrUn_JAAHUQ010001054v1	21308	G	A	1	A	missense_variant	MODERATE	LOC119878384	Transcript	XM_038589012	protein_coding	2/6	.	XM_038589012.1:c.154G>A	XP_038444940.1:p.Val52Met	222	154	52	V/M	Gtg/Atg	.	.	1	.	SNV	XP_038444940	UU_Cfam_GSD_1.0_ROSY.refSeq.ensformat.gtf.gz
chrUn_JAAHUQ010001054v1:21345	chrUn_JAAHUQ010001054v1	21345	C	A	1	A	missense_variant	MODERATE	LOC119878384	Transcript	XM_038589012	protein_coding	2/6	.	XM_038589012.1:c.191C>A	XP_038444940.1:p.Thr64Asn	259	191	64	T/N	aCc/aAc	.	.	1	.	SNV	XP_038444940	UU_Cfam_GSD_1.0_ROSY.refSeq.ensformat.gtf.gz
chrUn_JAAHUQ010001054v1:21347	chrUn_JAAHUQ010001054v1	21347	G	A	1	A	missense_variant	MODERATE	LOC119878384	Transcript	XM_038589012	protein_coding	2/6	.	XM_038589012.1:c.193G>A	XP_038444940.1:p.Ala65Thr	261	193	65	A/T	Gcc/Acc	.	.	1	.	SNV	XP_038444940	UU_Cfam_GSD_1.0_ROSY.refSeq.ensformat.gtf.gz
chrUn_JAAHUQ010001054v1:36320	chrUn_JAAHUQ010001054v1	36320	C	T	1	T	missense_variant	MODERATE	LOC119874734	Transcript	XM_038589011	protein_coding	1/1	.	XM_038589011.1:c.559C>T	XP_038444939.1:p.Arg187Cys	559	559	187	R/C	Cgt/Tgt	.	.	1	.	SNV	XP_038444939	UU_Cfam_GSD_1.0_ROSY.refSeq.ensformat.gtf.gz
chrUn_JAAHUQ010001054v1:37208	chrUn_JAAHUQ010001054v1	37208	G	C	1	C	missense_variant	MODERATE	LOC119874734	Transcript	XM_038589011	protein_coding	1/1	.	XM_038589011.1:c.1447G>C	XP_038444939.1:p.Ala483Pro	1447	1447	483	A/P	Gcg/Ccg	.	.	1	.	SNV	XP_038444939	UU_Cfam_GSD_1.0_ROSY.refSeq.ensformat.gtf.gz
chrUn_JAAHUQ010001054v1:37209	chrUn_JAAHUQ010001054v1	37209	C	A	1	A	missense_variant	MODERATE	LOC119874734	Transcript	XM_038589011	protein_coding	1/1	.	XM_038589011.1:c.1448C>A	XP_038444939.1:p.Ala483Glu	1448	1448	483	A/E	gCg/gAg	.	.	1	.	SNV	XP_038444939	UU_Cfam_GSD_1.0_ROSY.refSeq.ensformat.gtf.gz
chrUn_JAAHUQ010001054v1:37218	chrUn_JAAHUQ010001054v1	37218	A	C	1	C	missense_variant	MODERATE	LOC119874734	Transcript	XM_038589011	protein_coding	1/1	.	XM_038589011.1:c.1457A>C	XP_038444939.1:p.Asp486Ala	1457	1457	486	D/A	gAc/gCc	.	.	1	.	SNV	XP_038444939	UU_Cfam_GSD_1.0_ROSY.refSeq.ensformat.gtf.gz
chrUn_JAAHUQ010001102v1:57392	chrUn_JAAHUQ010001102v1	57392	C	T	1	T	missense_variant	MODERATE	LOC119869228	Transcript	XM_038589045	protein_coding	4/7	.	XM_038589045.1:c.367C>T	XP_038444973.1:p.Leu123Phe	367	367	123	L/F	Ctt/Ttt	.	.	1	.	SNV	XP_038444973	UU_Cfam_GSD_1.0_ROSY.refSeq.ensformat.gtf.gz
chrUn_JAAHUQ010001102v1:58959	chrUn_JAAHUQ010001102v1	58959	C	T	1	T	missense_variant	MODERATE	LOC119869228	Transcript	XM_038589045	protein_coding	5/7	.	XM_038589045.1:c.665C>T	XP_038444973.1:p.Ala222Val	665	665	222	A/V	gCt/gTt	.	.	1	.	SNV	XP_038444973	UU_Cfam_GSD_1.0_ROSY.refSeq.ensformat.gtf.gz
chrUn_JAAHUQ010001105v1:17402	chrUn_JAAHUQ010001105v1	17402	CCCGTCCGT	C	1	-	frameshift_variant	HIGH	LOC119878415	Transcript	XM_038589046	protein_coding	2/3	.	XM_038589046.1:c.144_151del	XP_038444974.1:p.Arg49PhefsTer297	144-151	144-151	48-51	GRTG/GX	ggACGGACGGgt/gggt	.	.	-1	.	deletion	XP_038444974	UU_Cfam_GSD_1.0_ROSY.refSeq.ensformat.gtf.gz
chrUn_JAAHUQ010001124v1:78482	chrUn_JAAHUQ010001124v1	78482	CCTT	C	1	-	inframe_deletion	MODERATE	LOC119878430	Transcript	XM_038589056	protein_coding	16/19	.	XM_038589056.1:c.1803_1805del	XP_038444984.1:p.Ile601_Arg602delinsMet	1818-1820	1803-1805	601-602	IR/M	atAAGg/atg	.	.	-1	.	deletion	XP_038444984	UU_Cfam_GSD_1.0_ROSY.refSeq.ensformat.gtf.gz
chrUn_JAAHUQ010001127v1:65500	chrUn_JAAHUQ010001127v1	65500	G	A	1	A	stop_gained	HIGH	LOC119871298	Transcript	XM_038589059	protein_coding	2/2	.	XM_038589059.1:c.262C>T	XP_038444987.1:p.Arg88Ter	262	262	88	R/*	Cga/Tga	.	.	-1	.	SNV	XP_038444987	UU_Cfam_GSD_1.0_ROSY.refSeq.ensformat.gtf.gz
chrUn_JAAHUQ010001127v1:77487	chrUn_JAAHUQ010001127v1	77487	CA	C	1	-	frameshift_variant	HIGH	LOC119871297	Transcript	XM_038589061	protein_coding	1/1	.	XM_038589061.1:c.722del	XP_038444989.1:p.His241LeufsTer2	722	722	241	H/X	cAt/ct	.	.	1	.	deletion	XP_038444989	UU_Cfam_GSD_1.0_ROSY.refSeq.ensformat.gtf.gz
chrUn_JAAHUQ010001156v1:64819	chrUn_JAAHUQ010001156v1	64819	T	A	1	A	missense_variant	MODERATE	LOC119878442	Transcript	XM_038589065	protein_coding	7/8	.	XM_038589065.1:c.1327A>T	XP_038444993.1:p.Asn443Tyr	1480	1327	443	N/Y	Aat/Tat	.	.	-1	.	SNV	XP_038444993	UU_Cfam_GSD_1.0_ROSY.refSeq.ensformat.gtf.gz
chrUn_JAAHUQ010001156v1:71319	chrUn_JAAHUQ010001156v1	71319	A	C	1	C	missense_variant	MODERATE	LOC119878442	Transcript	XM_038589069	protein_coding	1/6	.	XM_038589069.1:c.152T>G	XP_038444997.1:p.Leu51Trp	468	152	51	L/W	tTg/tGg	.	.	-1	.	SNV	XP_038444997	UU_Cfam_GSD_1.0_ROSY.refSeq.ensformat.gtf.gz
chrUn_JAAHUQ010001156v1:76368	chrUn_JAAHUQ010001156v1	76368	C	T	1	T	missense_variant	MODERATE	LOC119878442	Transcript	XM_038589065	protein_coding	1/8	.	XM_038589065.1:c.14G>A	XP_038444993.1:p.Arg5Gln	167	14	5	R/Q	cGa/cAa	.	.	-1	.	SNV	XP_038444993	UU_Cfam_GSD_1.0_ROSY.refSeq.ensformat.gtf.gz
chrUn_JAAHUQ010001160v1:26216	chrUn_JAAHUQ010001160v1	26216	A	C	2	C	stop_gained	HIGH	LOC119865601	Transcript	XM_038589074	protein_coding	9/9	.	XM_038589074.1:c.930T>G	XP_038445002.1:p.Tyr310Ter	1028	930	310	Y/*	taT/taG	.	.	-1	.	SNV	XP_038445002	UU_Cfam_GSD_1.0_ROSY.refSeq.ensformat.gtf.gz
chrUn_JAAHUQ010001163v1:60722	chrUn_JAAHUQ010001163v1	60722	A	G	1	G	missense_variant	MODERATE	LOC119878447	Transcript	XM_038589079	protein_coding	3/8	.	XM_038589079.1:c.142A>G	XP_038445007.1:p.Thr48Ala	363	142	48	T/A	Act/Gct	.	.	1	.	SNV	XP_038445007	UU_Cfam_GSD_1.0_ROSY.refSeq.ensformat.gtf.gz
chrUn_JAAHUQ010001163v1:60735	chrUn_JAAHUQ010001163v1	60735	C	T	1	T	missense_variant	MODERATE	LOC119878447	Transcript	XM_038589079	protein_coding	3/8	.	XM_038589079.1:c.155C>T	XP_038445007.1:p.Ser52Leu	376	155	52	S/L	tCa/tTa	.	.	1	.	SNV	XP_038445007	UU_Cfam_GSD_1.0_ROSY.refSeq.ensformat.gtf.gz
chrUn_JAAHUQ010001163v1:91267	chrUn_JAAHUQ010001163v1	91267	G	T	1	T	missense_variant	MODERATE	LOC119878447	Transcript	XM_038589079	protein_coding	4/8	.	XM_038589079.1:c.279G>T	XP_038445007.1:p.Glu93Asp	500	279	93	E/D	gaG/gaT	.	.	1	.	SNV	XP_038445007	UU_Cfam_GSD_1.0_ROSY.refSeq.ensformat.gtf.gz
chrUn_JAAHUQ010001163v1:91281	chrUn_JAAHUQ010001163v1	91281	C	T	1	T	missense_variant	MODERATE	LOC119878447	Transcript	XM_038589079	protein_coding	4/8	.	XM_038589079.1:c.293C>T	XP_038445007.1:p.Ser98Leu	514	293	98	S/L	tCa/tTa	.	.	1	.	SNV	XP_038445007	UU_Cfam_GSD_1.0_ROSY.refSeq.ensformat.gtf.gz
chrUn_JAAHUQ010001163v1:91855	chrUn_JAAHUQ010001163v1	91855	C	T	1	T	missense_variant	MODERATE	LOC119878447	Transcript	XM_038589079	protein_coding	5/8	.	XM_038589079.1:c.346C>T	XP_038445007.1:p.Arg116Cys	567	346	116	R/C	Cgt/Tgt	.	.	1	.	SNV	XP_038445007	UU_Cfam_GSD_1.0_ROSY.refSeq.ensformat.gtf.gz
chrUn_JAAHUQ010001163v1:91856	chrUn_JAAHUQ010001163v1	91856	G	A	1	A	missense_variant	MODERATE	LOC119878447	Transcript	XM_038589079	protein_coding	5/8	.	XM_038589079.1:c.347G>A	XP_038445007.1:p.Arg116His	568	347	116	R/H	cGt/cAt	.	.	1	.	SNV	XP_038445007	UU_Cfam_GSD_1.0_ROSY.refSeq.ensformat.gtf.gz
chrUn_JAAHUQ010001163v1:91873	chrUn_JAAHUQ010001163v1	91873	C	T	1	T	missense_variant	MODERATE	LOC119878447	Transcript	XM_038589079	protein_coding	5/8	.	XM_038589079.1:c.364C>T	XP_038445007.1:p.His122Tyr	585	364	122	H/Y	Cat/Tat	.	.	1	.	SNV	XP_038445007	UU_Cfam_GSD_1.0_ROSY.refSeq.ensformat.gtf.gz
chrUn_JAAHUQ010001163v1:91874	chrUn_JAAHUQ010001163v1	91874	A	G	1	G	missense_variant	MODERATE	LOC119878447	Transcript	XM_038589079	protein_coding	5/8	.	XM_038589079.1:c.365A>G	XP_038445007.1:p.His122Arg	586	365	122	H/R	cAt/cGt	.	.	1	.	SNV	XP_038445007	UU_Cfam_GSD_1.0_ROSY.refSeq.ensformat.gtf.gz
chrUn_JAAHUQ010001163v1:91899	chrUn_JAAHUQ010001163v1	91899	AG	A	1	-	frameshift_variant&splice_region_variant	HIGH	LOC119878447	Transcript	XM_038589079	protein_coding	5/8	.	XM_038589079.1:c.392+1del	.	612	391	131	G/X	Gga/ga	.	.	1	.	deletion	XP_038445007	UU_Cfam_GSD_1.0_ROSY.refSeq.ensformat.gtf.gz
chrUn_JAAHUQ010001163v1:112500	chrUn_JAAHUQ010001163v1	112500	AC	A	1	-	frameshift_variant	HIGH	LOC119878447	Transcript	XM_038589079	protein_coding	6/8	.	XM_038589079.1:c.497del	XP_038445007.1:p.Pro166LeufsTer67	717	496	166	P/X	Cct/ct	.	.	1	.	deletion	XP_038445007	UU_Cfam_GSD_1.0_ROSY.refSeq.ensformat.gtf.gz
chrUn_JAAHUQ010001163v1:112508	chrUn_JAAHUQ010001163v1	112508	G	A	1	A	missense_variant	MODERATE	LOC119878447	Transcript	XM_038589079	protein_coding	6/8	.	XM_038589079.1:c.503G>A	XP_038445007.1:p.Ser168Asn	724	503	168	S/N	aGt/aAt	.	.	1	.	SNV	XP_038445007	UU_Cfam_GSD_1.0_ROSY.refSeq.ensformat.gtf.gz
chrUn_JAAHUQ010001163v1:112528	chrUn_JAAHUQ010001163v1	112528	C	T	1	T	missense_variant	MODERATE	LOC119878447	Transcript	XM_038589079	protein_coding	6/8	.	XM_038589079.1:c.523C>T	XP_038445007.1:p.Pro175Ser	744	523	175	P/S	Ccc/Tcc	.	.	1	.	SNV	XP_038445007	UU_Cfam_GSD_1.0_ROSY.refSeq.ensformat.gtf.gz
chrUn_JAAHUQ010001163v1:115609	chrUn_JAAHUQ010001163v1	115609	G	A	1	A	missense_variant	MODERATE	LOC119878447	Transcript	XM_038589079	protein_coding	7/8	.	XM_038589079.1:c.554G>A	XP_038445007.1:p.Arg185His	775	554	185	R/H	cGc/cAc	.	.	1	.	SNV	XP_038445007	UU_Cfam_GSD_1.0_ROSY.refSeq.ensformat.gtf.gz
chrUn_JAAHUQ010001163v1:115616	chrUn_JAAHUQ010001163v1	115616	G	A	1	A	stop_gained	HIGH	LOC119878447	Transcript	XM_038589079	protein_coding	7/8	.	XM_038589079.1:c.561G>A	XP_038445007.1:p.Trp187Ter	782	561	187	W/*	tgG/tgA	.	.	1	.	SNV	XP_038445007	UU_Cfam_GSD_1.0_ROSY.refSeq.ensformat.gtf.gz
chrUn_JAAHUQ010001163v1:115624	chrUn_JAAHUQ010001163v1	115624	G	C	1	C	missense_variant	MODERATE	LOC119878447	Transcript	XM_038589079	protein_coding	7/8	.	XM_038589079.1:c.569G>C	XP_038445007.1:p.Arg190Pro	790	569	190	R/P	cGt/cCt	.	.	1	.	SNV	XP_038445007	UU_Cfam_GSD_1.0_ROSY.refSeq.ensformat.gtf.gz
chrUn_JAAHUQ010001163v1:115637	chrUn_JAAHUQ010001163v1	115637	G	GT	1	T	frameshift_variant	HIGH	LOC119878447	Transcript	XM_038589079	protein_coding	7/8	.	XM_038589079.1:c.582_583insT	XP_038445007.1:p.Gly195TrpfsTer48	803-804	582-583	194-195	-/X	-/T	.	.	1	.	insertion	XP_038445007	UU_Cfam_GSD_1.0_ROSY.refSeq.ensformat.gtf.gz
chrUn_JAAHUQ010001163v1:115638	chrUn_JAAHUQ010001163v1	115638	G	T	1	T	stop_gained	HIGH	LOC119878447	Transcript	XM_038589079	protein_coding	7/8	.	XM_038589079.1:c.583G>T	XP_038445007.1:p.Gly195Ter	804	583	195	G/*	Gga/Tga	.	.	1	.	SNV	XP_038445007	UU_Cfam_GSD_1.0_ROSY.refSeq.ensformat.gtf.gz
chrUn_JAAHUQ010001202v1:48461	chrUn_JAAHUQ010001202v1	48461	G	C	2	C	missense_variant	MODERATE	LOC119864256	Transcript	XM_038589112	protein_coding	7/7	.	XM_038589112.1:c.620C>G	XP_038445040.1:p.Ser207Cys	644	620	207	S/C	tCt/tGt	.	.	-1	.	SNV	XP_038445040	UU_Cfam_GSD_1.0_ROSY.refSeq.ensformat.gtf.gz
chrUn_JAAHUQ010001211v1:24064	chrUn_JAAHUQ010001211v1	24064	C	T	1	T	missense_variant	MODERATE	LOC119878489	Transcript	XM_038589124	protein_coding	9/9	.	XM_038589124.1:c.1214G>A	XP_038445052.1:p.Arg405His	1758	1214	405	R/H	cGc/cAc	.	.	-1	.	SNV	XP_038445052	UU_Cfam_GSD_1.0_ROSY.refSeq.ensformat.gtf.gz
chrUn_JAAHUQ010001211v1:26104	chrUn_JAAHUQ010001211v1	26104	C	CTGCAAGATT	2	TGCAAGATT	splice_acceptor_variant	HIGH	LOC119878489	Transcript	XM_038589124	protein_coding	.	7/8	XM_038589124.1:c.1074-2_1074-1insAATCTTGCA	.	.	.	.	.	.	.	.	-1	.	insertion	XP_038445052	UU_Cfam_GSD_1.0_ROSY.refSeq.ensformat.gtf.gz
chrUn_JAAHUQ010001211v1:38301	chrUn_JAAHUQ010001211v1	38301	T	C	2	C	missense_variant	MODERATE	LOC119878489	Transcript	XM_038589124	protein_coding	2/9	.	XM_038589124.1:c.244A>G	XP_038445052.1:p.Ser82Gly	788	244	82	S/G	Agc/Ggc	.	.	-1	.	SNV	XP_038445052	UU_Cfam_GSD_1.0_ROSY.refSeq.ensformat.gtf.gz
chrUn_JAAHUQ010001229v1:17448	chrUn_JAAHUQ010001229v1	17448	C	T	2	T	missense_variant	MODERATE	LOC119878506	Transcript	XM_038589135	protein_coding	2/6	.	XM_038589135.1:c.1225C>T	XP_038445063.1:p.Arg409Cys	1225	1225	409	R/C	Cgc/Tgc	.	.	1	.	SNV	XP_038445063	UU_Cfam_GSD_1.0_ROSY.refSeq.ensformat.gtf.gz
chrUn_JAAHUQ010001229v1:24132	chrUn_JAAHUQ010001229v1	24132	A	T	1	T	missense_variant	MODERATE	LOC119878506	Transcript	XM_038589135	protein_coding	3/6	.	XM_038589135.1:c.1445A>T	XP_038445063.1:p.Gln482Leu	1445	1445	482	Q/L	cAg/cTg	.	.	1	.	SNV	XP_038445063	UU_Cfam_GSD_1.0_ROSY.refSeq.ensformat.gtf.gz
chrUn_JAAHUQ010001231v1:61065	chrUn_JAAHUQ010001231v1	61065	G	A	1	A	missense_variant	MODERATE	LOC119878508	Transcript	unassigned_transcript_1190	V_segment	2/3	.	unassigned_transcript_1190.1:c.337G>A	NA.1:p.Ala113Thr	479	337	113	A/T	Gct/Act	.	.	1	.	SNV		UU_Cfam_GSD_1.0_ROSY.refSeq.ensformat.gtf.gz
chrUn_JAAHUQ010001286v1:39705	chrUn_JAAHUQ010001286v1	39705	T	C	2	C	missense_variant	MODERATE	LOC119878561	Transcript	XM_038589176	protein_coding	11/20	.	XM_038589176.1:c.1243T>C	XP_038445104.1:p.Ser415Pro	1245	1243	415	S/P	Tca/Cca	.	.	1	.	SNV	XP_038445104	UU_Cfam_GSD_1.0_ROSY.refSeq.ensformat.gtf.gz
chrUn_JAAHUQ010001286v1:39988	chrUn_JAAHUQ010001286v1	39988	A	T	2	T	missense_variant	MODERATE	LOC119878561	Transcript	XM_038589176	protein_coding	11/20	.	XM_038589176.1:c.1526A>T	XP_038445104.1:p.His509Leu	1528	1526	509	H/L	cAt/cTt	.	.	1	.	SNV	XP_038445104	UU_Cfam_GSD_1.0_ROSY.refSeq.ensformat.gtf.gz
chrUn_JAAHUQ010001291v1:51823	chrUn_JAAHUQ010001291v1	51823	AG	A	1	-	frameshift_variant&splice_region_variant	HIGH	OR4A40	Transcript	NM_001389174	protein_coding	2/2	.	NM_001389174.1:c.567del	NP_001376103.1:p.Tyr190ThrfsTer2	567	567	189	T/X	acC/ac	.	.	-1	.	deletion	NP_001376103	UU_Cfam_GSD_1.0_ROSY.refSeq.ensformat.gtf.gz
chrUn_JAAHUQ010001291v1:51890	chrUn_JAAHUQ010001291v1	51890	G	A	1	A	missense_variant	MODERATE	OR4A40	Transcript	NM_001389174	protein_coding	1/2	.	NM_001389174.1:c.502C>T	NP_001376103.1:p.Pro168Ser	502	502	168	P/S	Ccc/Tcc	.	.	-1	.	SNV	NP_001376103	UU_Cfam_GSD_1.0_ROSY.refSeq.ensformat.gtf.gz
chrUn_JAAHUQ010001372v1:9335	chrUn_JAAHUQ010001372v1	9335	A	G	2	G	missense_variant	MODERATE	LOC119878651	Transcript	XM_038589241	protein_coding	1/1	.	XM_038589241.1:c.92T>C	XP_038445169.1:p.Phe31Ser	140	92	31	F/S	tTc/tCc	.	.	-1	.	SNV	XP_038445169	UU_Cfam_GSD_1.0_ROSY.refSeq.ensformat.gtf.gz
chrUn_JAAHUQ010001376v1:122273	chrUn_JAAHUQ010001376v1	122273	GA	G	1	-	frameshift_variant	HIGH	LOC119868989	Transcript	XM_038589246	protein_coding	2/2	.	XM_038589246.1:c.107del	XP_038445174.1:p.Lys36ArgfsTer24	224	106	36	K/X	Aag/ag	.	.	1	.	deletion	XP_038445174	UU_Cfam_GSD_1.0_ROSY.refSeq.ensformat.gtf.gz
chrUn_JAAHUQ010001461v1:23447	chrUn_JAAHUQ010001461v1	23447	A	G	2	G	missense_variant	MODERATE	LOC119878703	Transcript	XM_038589290	protein_coding	14/17	.	XM_038589290.1:c.2206A>G	XP_038445218.1:p.Ile736Val	2221	2206	736	I/V	Ata/Gta	.	.	1	.	SNV	XP_038445218	UU_Cfam_GSD_1.0_ROSY.refSeq.ensformat.gtf.gz
chrUn_JAAHUQ010001471v1:16324	chrUn_JAAHUQ010001471v1	16324	C	T	2	T	missense_variant	MODERATE	LOC119878719	Transcript	XM_038589293	protein_coding	1/1	.	XM_038589293.1:c.11C>T	XP_038445221.1:p.Ala4Val	11	11	4	A/V	gCc/gTc	.	.	1	.	SNV	XP_038445221	UU_Cfam_GSD_1.0_ROSY.refSeq.ensformat.gtf.gz
chrUn_JAAHUQ010001471v1:16435	chrUn_JAAHUQ010001471v1	16435	C	G	2	G	missense_variant	MODERATE	LOC119878719	Transcript	XM_038589293	protein_coding	1/1	.	XM_038589293.1:c.122C>G	XP_038445221.1:p.Thr41Arg	122	122	41	T/R	aCg/aGg	.	.	1	.	SNV	XP_038445221	UU_Cfam_GSD_1.0_ROSY.refSeq.ensformat.gtf.gz
chrUn_JAAHUQ010001471v1:17292	chrUn_JAAHUQ010001471v1	17292	G	A	1	A	missense_variant	MODERATE	LOC119878719	Transcript	XM_038589293	protein_coding	1/1	.	XM_038589293.1:c.979G>A	XP_038445221.1:p.Ala327Thr	979	979	327	A/T	Gct/Act	.	.	1	.	SNV	XP_038445221	UU_Cfam_GSD_1.0_ROSY.refSeq.ensformat.gtf.gz
chrUn_JAAHUQ010001471v1:17376	chrUn_JAAHUQ010001471v1	17376	G	A	1	A	missense_variant	MODERATE	LOC119878719	Transcript	XM_038589293	protein_coding	1/1	.	XM_038589293.1:c.1063G>A	XP_038445221.1:p.Val355Ile	1063	1063	355	V/I	Gtc/Atc	.	.	1	.	SNV	XP_038445221	UU_Cfam_GSD_1.0_ROSY.refSeq.ensformat.gtf.gz
chrUn_JAAHUQ010001497v1:34460	chrUn_JAAHUQ010001497v1	34460	G	GAGC	2	AGC	inframe_insertion	MODERATE	LOC119878739	Transcript	XM_038589310	protein_coding	7/13	.	XM_038589310.1:c.610_612dup	XP_038445238.1:p.Ala204dup	669-670	612-613	204-205	-/A	-/GCT	.	.	-1	.	insertion	XP_038445238	UU_Cfam_GSD_1.0_ROSY.refSeq.ensformat.gtf.gz
chrUn_JAAHUQ010001568v1:18571	chrUn_JAAHUQ010001568v1	18571	G	A	1	A	missense_variant&splice_region_variant	MODERATE	LOC119868911	Transcript	XM_038589374	protein_coding	8/12	.	XM_038589374.1:c.4250C>T	XP_038445302.1:p.Pro1417Leu	4459	4250	1417	P/L	cCa/cTa	.	.	-1	.	SNV	XP_038445302	UU_Cfam_GSD_1.0_ROSY.refSeq.ensformat.gtf.gz
chrUn_JAAHUQ010001568v1:18980	chrUn_JAAHUQ010001568v1	18980	A	C	1	C	missense_variant	MODERATE	LOC119868911	Transcript	XM_038589374	protein_coding	7/12	.	XM_038589374.1:c.4240T>G	XP_038445302.1:p.Ser1414Ala	4449	4240	1414	S/A	Tca/Gca	.	.	-1	.	SNV	XP_038445302	UU_Cfam_GSD_1.0_ROSY.refSeq.ensformat.gtf.gz
chrUn_JAAHUQ010001568v1:19033	chrUn_JAAHUQ010001568v1	19033	TCA	T	1	-	frameshift_variant	HIGH	LOC119868911	Transcript	XM_038589374	protein_coding	7/12	.	XM_038589374.1:c.4185_4186del	XP_038445302.1:p.Asn1397LeufsTer4	4394-4395	4185-4186	1395-1396	TE/TX	acTGag/acag	.	.	-1	.	deletion	XP_038445302	UU_Cfam_GSD_1.0_ROSY.refSeq.ensformat.gtf.gz
chrUn_JAAHUQ010001568v1:19208	chrUn_JAAHUQ010001568v1	19208	T	C	1	C	missense_variant	MODERATE	LOC119868911	Transcript	XM_038589374	protein_coding	7/12	.	XM_038589374.1:c.4012A>G	XP_038445302.1:p.Arg1338Gly	4221	4012	1338	R/G	Aga/Gga	.	.	-1	.	SNV	XP_038445302	UU_Cfam_GSD_1.0_ROSY.refSeq.ensformat.gtf.gz
chrUn_JAAHUQ010001568v1:20758	chrUn_JAAHUQ010001568v1	20758	G	A	1	A	missense_variant	MODERATE	LOC119868911	Transcript	XM_038589374	protein_coding	7/12	.	XM_038589374.1:c.2462C>T	XP_038445302.1:p.Ala821Val	2671	2462	821	A/V	gCa/gTa	.	.	-1	.	SNV	XP_038445302	UU_Cfam_GSD_1.0_ROSY.refSeq.ensformat.gtf.gz
chrUn_JAAHUQ010001612v1:30475	chrUn_JAAHUQ010001612v1	30475	G	A	2	A	missense_variant	MODERATE	LOC119868834	Transcript	XM_038589396	protein_coding	3/4	.	XM_038589396.1:c.532G>A	XP_038445324.1:p.Gly178Ser	532	532	178	G/S	Ggt/Agt	.	.	1	.	SNV	XP_038445324	UU_Cfam_GSD_1.0_ROSY.refSeq.ensformat.gtf.gz
chrUn_JAAHUQ010001751v1:18423	chrUn_JAAHUQ010001751v1	18423	G	T	1	T	missense_variant	MODERATE	LOC119878915	Transcript	XM_038589453	protein_coding	1/1	.	XM_038589453.1:c.1430C>A	XP_038445381.1:p.Pro477Gln	1430	1430	477	P/Q	cCg/cAg	.	.	-1	.	SNV	XP_038445381	UU_Cfam_GSD_1.0_ROSY.refSeq.ensformat.gtf.gz
chrUn_JAAHUQ010001751v1:18678	chrUn_JAAHUQ010001751v1	18678	C	T	1	T	missense_variant	MODERATE	LOC119878915	Transcript	XM_038589453	protein_coding	1/1	.	XM_038589453.1:c.1175G>A	XP_038445381.1:p.Gly392Glu	1175	1175	392	G/E	gGa/gAa	.	.	-1	.	SNV	XP_038445381	UU_Cfam_GSD_1.0_ROSY.refSeq.ensformat.gtf.gz
chrUn_JAAHUQ010001751v1:18688	chrUn_JAAHUQ010001751v1	18688	C	T	2	T	missense_variant	MODERATE	LOC119878915	Transcript	XM_038589453	protein_coding	1/1	.	XM_038589453.1:c.1165G>A	XP_038445381.1:p.Glu389Lys	1165	1165	389	E/K	Gaa/Aaa	.	.	-1	.	SNV	XP_038445381	UU_Cfam_GSD_1.0_ROSY.refSeq.ensformat.gtf.gz
chrUn_JAAHUQ010001751v1:19405	chrUn_JAAHUQ010001751v1	19405	G	C	1	C	missense_variant	MODERATE	LOC119878915	Transcript	XM_038589453	protein_coding	1/1	.	XM_038589453.1:c.448C>G	XP_038445381.1:p.Leu150Val	448	448	150	L/V	Ctc/Gtc	.	.	-1	.	SNV	XP_038445381	UU_Cfam_GSD_1.0_ROSY.refSeq.ensformat.gtf.gz
chrUn_JAAHUQ010001751v1:21241	chrUn_JAAHUQ010001751v1	21241	A	C	1	C	missense_variant&splice_region_variant	MODERATE	LOC119868884	Transcript	XM_038589454	protein_coding	2/8	.	XM_038589454.1:c.116A>C	XP_038445382.1:p.Gln39Pro	116	116	39	Q/P	cAa/cCa	.	.	1	.	SNV	XP_038445382	UU_Cfam_GSD_1.0_ROSY.refSeq.ensformat.gtf.gz
chrUn_JAAHUQ010001751v1:29787	chrUn_JAAHUQ010001751v1	29787	G	T	1	T	missense_variant	MODERATE	LOC119868884	Transcript	XM_038589454	protein_coding	4/8	.	XM_038589454.1:c.332G>T	XP_038445382.1:p.Gly111Val	332	332	111	G/V	gGt/gTt	.	.	1	.	SNV	XP_038445382	UU_Cfam_GSD_1.0_ROSY.refSeq.ensformat.gtf.gz
chrUn_JAAHUQ010001751v1:29798	chrUn_JAAHUQ010001751v1	29798	C	CA	1	A	frameshift_variant	HIGH	LOC119868884	Transcript	XM_038589454	protein_coding	4/8	.	XM_038589454.1:c.344dup	XP_038445382.1:p.His115GlnfsTer13	343-344	343-344	115	H/QX	cac/cAac	.	.	1	.	insertion	XP_038445382	UU_Cfam_GSD_1.0_ROSY.refSeq.ensformat.gtf.gz
chrUn_JAAHUQ010001751v1:29799	chrUn_JAAHUQ010001751v1	29799	A	AC	1	C	frameshift_variant	HIGH	LOC119868884	Transcript	XM_038589454	protein_coding	4/8	.	XM_038589454.1:c.345dup	XP_038445382.1:p.Ala116ArgfsTer12	344-345	344-345	115	H/HX	cac/caCc	.	.	1	.	insertion	XP_038445382	UU_Cfam_GSD_1.0_ROSY.refSeq.ensformat.gtf.gz
chrUn_JAAHUQ010001751v1:29800	chrUn_JAAHUQ010001751v1	29800	C	CT	1	T	frameshift_variant	HIGH	LOC119868884	Transcript	XM_038589454	protein_coding	4/8	.	XM_038589454.1:c.345_346insT	XP_038445382.1:p.Ala116CysfsTer12	345-346	345-346	115-116	-/X	-/T	.	.	1	.	insertion	XP_038445382	UU_Cfam_GSD_1.0_ROSY.refSeq.ensformat.gtf.gz
chrUn_JAAHUQ010001751v1:29835	chrUn_JAAHUQ010001751v1	29835	A	C	1	C	missense_variant	MODERATE	LOC119868884	Transcript	XM_038589454	protein_coding	4/8	.	XM_038589454.1:c.380A>C	XP_038445382.1:p.Asn127Thr	380	380	127	N/T	aAc/aCc	.	.	1	.	SNV	XP_038445382	UU_Cfam_GSD_1.0_ROSY.refSeq.ensformat.gtf.gz
chrUn_JAAHUQ010001751v1:30477	chrUn_JAAHUQ010001751v1	30477	A	G	1	G	missense_variant	MODERATE	LOC119868884	Transcript	XM_038589454	protein_coding	5/8	.	XM_038589454.1:c.421A>G	XP_038445382.1:p.Arg141Gly	421	421	141	R/G	Agg/Ggg	.	.	1	.	SNV	XP_038445382	UU_Cfam_GSD_1.0_ROSY.refSeq.ensformat.gtf.gz
chrUn_JAAHUQ010001751v1:30597	chrUn_JAAHUQ010001751v1	30597	G	C	1	C	missense_variant	MODERATE	LOC119868884	Transcript	XM_038589454	protein_coding	5/8	.	XM_038589454.1:c.541G>C	XP_038445382.1:p.Asp181His	541	541	181	D/H	Gac/Cac	.	.	1	.	SNV	XP_038445382	UU_Cfam_GSD_1.0_ROSY.refSeq.ensformat.gtf.gz
chrUn_JAAHUQ010001751v1:30626	chrUn_JAAHUQ010001751v1	30626	G	C	1	C	missense_variant	MODERATE	LOC119868884	Transcript	XM_038589454	protein_coding	5/8	.	XM_038589454.1:c.570G>C	XP_038445382.1:p.Glu190Asp	570	570	190	E/D	gaG/gaC	.	.	1	.	SNV	XP_038445382	UU_Cfam_GSD_1.0_ROSY.refSeq.ensformat.gtf.gz
chrUn_JAAHUQ010001751v1:32654	chrUn_JAAHUQ010001751v1	32654	A	G	1	G	missense_variant	MODERATE	LOC119868884	Transcript	XM_038589454	protein_coding	8/8	.	XM_038589454.1:c.887A>G	XP_038445382.1:p.Gln296Arg	887	887	296	Q/R	cAa/cGa	.	.	1	.	SNV	XP_038445382	UU_Cfam_GSD_1.0_ROSY.refSeq.ensformat.gtf.gz
chrUn_JAAHUQ010001751v1:32655	chrUn_JAAHUQ010001751v1	32655	A	C	1	C	missense_variant	MODERATE	LOC119868884	Transcript	XM_038589454	protein_coding	8/8	.	XM_038589454.1:c.888A>C	XP_038445382.1:p.Gln296His	888	888	296	Q/H	caA/caC	.	.	1	.	SNV	XP_038445382	UU_Cfam_GSD_1.0_ROSY.refSeq.ensformat.gtf.gz
chrUn_JAAHUQ010001837v1:20879	chrUn_JAAHUQ010001837v1	20879	C	CT	1	T	frameshift_variant	HIGH	LOC119878965	Transcript	XM_038589478	protein_coding	4/5	.	XM_038589478.1:c.576dup	XP_038445406.1:p.Asp193ArgfsTer9	576-577	576-577	192-193	-/X	-/A	.	.	-1	.	insertion	XP_038445406	UU_Cfam_GSD_1.0_ROSY.refSeq.ensformat.gtf.gz
chrUn_JAAHUQ010001837v1:24076	chrUn_JAAHUQ010001837v1	24076	C	T	2	T	missense_variant	MODERATE	LOC119878965	Transcript	XM_038589478	protein_coding	2/5	.	XM_038589478.1:c.178G>A	XP_038445406.1:p.Gly60Arg	178	178	60	G/R	Ggg/Agg	.	.	-1	.	SNV	XP_038445406	UU_Cfam_GSD_1.0_ROSY.refSeq.ensformat.gtf.gz
chrUn_JAAHUQ010001837v1:24094	chrUn_JAAHUQ010001837v1	24094	G	C	2	C	missense_variant	MODERATE	LOC119878965	Transcript	XM_038589478	protein_coding	2/5	.	XM_038589478.1:c.160C>G	XP_038445406.1:p.Leu54Val	160	160	54	L/V	Ctt/Gtt	.	.	-1	.	SNV	XP_038445406	UU_Cfam_GSD_1.0_ROSY.refSeq.ensformat.gtf.gz
chrUn_JAAHUQ010001905v1:7942	chrUn_JAAHUQ010001905v1	7942	A	G	2	G	missense_variant	MODERATE	LOC119879041	Transcript	XM_038589508	protein_coding	4/4	.	XM_038589508.1:c.326T>C	XP_038445436.1:p.Leu109Ser	932	326	109	L/S	tTg/tCg	.	.	-1	.	SNV	XP_038445436	UU_Cfam_GSD_1.0_ROSY.refSeq.ensformat.gtf.gz
chrUn_JAAHUQ010001960v1:13247	chrUn_JAAHUQ010001960v1	13247	T	A	1	A	missense_variant	MODERATE	LOC119879074	Transcript	XM_038589531	protein_coding	2/2	.	XM_038589531.1:c.711A>T	XP_038445459.1:p.Glu237Asp	914	711	237	E/D	gaA/gaT	.	.	-1	.	SNV	XP_038445459	UU_Cfam_GSD_1.0_ROSY.refSeq.ensformat.gtf.gz
chrUn_JAAHUQ010001960v1:13261	chrUn_JAAHUQ010001960v1	13261	C	T	1	T	missense_variant	MODERATE	LOC119879074	Transcript	XM_038589531	protein_coding	2/2	.	XM_038589531.1:c.697G>A	XP_038445459.1:p.Gly233Ser	900	697	233	G/S	Ggc/Agc	.	.	-1	.	SNV	XP_038445459	UU_Cfam_GSD_1.0_ROSY.refSeq.ensformat.gtf.gz
chrUn_JAAHUQ010002032v1:13532	chrUn_JAAHUQ010002032v1	13532	C	T	1	T	missense_variant	MODERATE	LOC119879118	Transcript	XM_038589567	protein_coding	4/6	.	XM_038589567.1:c.785G>A	XP_038445495.1:p.Gly262Glu	785	785	262	G/E	gGg/gAg	.	.	-1	.	SNV	XP_038445495	UU_Cfam_GSD_1.0_ROSY.refSeq.ensformat.gtf.gz
chrUn_JAAHUQ010002266v1:844	chrUn_JAAHUQ010002266v1	844	CCGGACGGA	C	1	-	frameshift_variant	HIGH	LOC119879267	Transcript	XM_038589631	protein_coding	4/4	.	XM_038589631.1:c.3391_3398del	XP_038445559.1:p.Ser1131GlyfsTer?	3391-3398	3391-3398	1131-1133	SVR/X	TCCGTCCGg/g	.	.	-1	.	deletion	XP_038445559	UU_Cfam_GSD_1.0_ROSY.refSeq.ensformat.gtf.gz
chrUn_JAAHUQ010002266v1:1906	chrUn_JAAHUQ010002266v1	1906	ACCC	A	1	-	inframe_deletion	MODERATE	LOC119879267	Transcript	XM_038589631	protein_coding	4/4	.	XM_038589631.1:c.2334_2336del	XP_038445559.1:p.Gly779del	2334-2336	2334-2336	778-779	GG/G	ggGGGt/ggt	.	.	-1	.	deletion	XP_038445559	UU_Cfam_GSD_1.0_ROSY.refSeq.ensformat.gtf.gz
chrUn_JAAHUQ010002266v1:1925	chrUn_JAAHUQ010002266v1	1925	C	G	1	G	missense_variant	MODERATE	LOC119879267	Transcript	XM_038589631	protein_coding	4/4	.	XM_038589631.1:c.2318G>C	XP_038445559.1:p.Arg773Pro	2318	2318	773	R/P	cGg/cCg	.	.	-1	.	SNV	XP_038445559	UU_Cfam_GSD_1.0_ROSY.refSeq.ensformat.gtf.gz
chrUn_JAAHUQ010002302v1:3195	chrUn_JAAHUQ010002302v1	3195	G	A	2	A	missense_variant	MODERATE	LOC119868924	Transcript	XM_038589634	protein_coding	2/2	.	XM_038589634.1:c.439G>A	XP_038445562.1:p.Val147Ile	439	439	147	V/I	Gtt/Att	.	.	1	.	SNV	XP_038445562	UU_Cfam_GSD_1.0_ROSY.refSeq.ensformat.gtf.gz
chrUn_JAAHUQ010002302v1:3217	chrUn_JAAHUQ010002302v1	3217	T	C	2	C	missense_variant	MODERATE	LOC119868924	Transcript	XM_038589634	protein_coding	2/2	.	XM_038589634.1:c.461T>C	XP_038445562.1:p.Ile154Thr	461	461	154	I/T	aTa/aCa	.	.	1	.	SNV	XP_038445562	UU_Cfam_GSD_1.0_ROSY.refSeq.ensformat.gtf.gz
chrUn_JAAHUQ010002381v1:15951	chrUn_JAAHUQ010002381v1	15951	A	ACGCCACGC	1	CGCCACGC	frameshift_variant	HIGH	LOC119879327	Transcript	XM_038589663	protein_coding	5/5	.	XM_038589663.1:c.2567_2574dup	XP_038445591.1:p.Ser859AlafsTer11	2525-2526	2525-2526	842	D/DATX	gac/gaCGCCACGCc	.	.	1	.	insertion	XP_038445591	UU_Cfam_GSD_1.0_ROSY.refSeq.ensformat.gtf.gz
chrUn_JAAHUQ010002381v1:15997	chrUn_JAAHUQ010002381v1	15997	C	A	1	A	missense_variant	MODERATE	LOC119879327	Transcript	XM_038589663	protein_coding	5/5	.	XM_038589663.1:c.2571C>A	XP_038445591.1:p.His857Gln	2571	2571	857	H/Q	caC/caA	.	.	1	.	SNV	XP_038445591	UU_Cfam_GSD_1.0_ROSY.refSeq.ensformat.gtf.gz
chrUn_JAAHUQ010002381v1:16274	chrUn_JAAHUQ010002381v1	16274	C	A	1	A	missense_variant	MODERATE	LOC119879327	Transcript	XM_038589663	protein_coding	5/5	.	XM_038589663.1:c.2848C>A	XP_038445591.1:p.Gln950Lys	2848	2848	950	Q/K	Caa/Aaa	.	.	1	.	SNV	XP_038445591	UU_Cfam_GSD_1.0_ROSY.refSeq.ensformat.gtf.gz
chrUn_JAAHUQ010002381v1:16980	chrUn_JAAHUQ010002381v1	16980	CCCGTCCGT	C	1	-	frameshift_variant	HIGH	LOC119879327	Transcript	XM_038589663	protein_coding	5/5	.	XM_038589663.1:c.3574_3581del	XP_038445591.1:p.Ser1192GlyfsTer?	3555-3562	3555-3562	1185-1188	TRPS/TX	acCCGTCCGTcc/accc	.	.	1	.	deletion	XP_038445591	UU_Cfam_GSD_1.0_ROSY.refSeq.ensformat.gtf.gz
chrUn_JAAHUQ010002532v1:18680	chrUn_JAAHUQ010002532v1	18680	G	C	1	C	start_lost	HIGH	LOC119879413	Transcript	XM_038589696	protein_coding	1/5	.	XM_038589696.1:c.3G>C	XP_038445624.1:p.Met1?	3	3	1	M/I	atG/atC	.	.	1	.	SNV	XP_038445624	UU_Cfam_GSD_1.0_ROSY.refSeq.ensformat.gtf.gz
chrUn_JAAHUQ010002750v1:654	chrUn_JAAHUQ010002750v1	654	G	A	1	A	missense_variant	MODERATE	LOC119879516	Transcript	XM_038589752	protein_coding	8/8	.	XM_038589752.1:c.950C>T	XP_038445680.1:p.Ala317Val	1150	950	317	A/V	gCa/gTa	.	.	-1	.	SNV	XP_038445680	UU_Cfam_GSD_1.0_ROSY.refSeq.ensformat.gtf.gz
chrUn_JAAHUQ010002750v1:666	chrUn_JAAHUQ010002750v1	666	C	T	1	T	missense_variant	MODERATE	LOC119879516	Transcript	XM_038589752	protein_coding	8/8	.	XM_038589752.1:c.938G>A	XP_038445680.1:p.Arg313His	1138	938	313	R/H	cGt/cAt	.	.	-1	.	SNV	XP_038445680	UU_Cfam_GSD_1.0_ROSY.refSeq.ensformat.gtf.gz
chrUn_MU018704v1:392732	chrUn_MU018704v1	392732	CG	C	2	-	frameshift_variant&splice_region_variant	HIGH	LOC119878232	Transcript	XM_038588915	protein_coding	2/6	.	XM_038588915.1:c.23del	XP_038444843.1:p.Arg8GlnfsTer24	23	23	8	R/X	cGa/ca	.	.	1	.	deletion	XP_038444843	UU_Cfam_GSD_1.0_ROSY.refSeq.ensformat.gtf.gz
chrUn_MU018704v1:392796	chrUn_MU018704v1	392796	TGC	T	1	-	frameshift_variant	HIGH	LOC119878232	Transcript	XM_038588915	protein_coding	2/6	.	XM_038588915.1:c.88_89del	XP_038444843.1:p.Arg30IlefsTer6	87-88	87-88	29-30	LR/LX	ctGCga/ctga	.	.	1	.	deletion	XP_038444843	UU_Cfam_GSD_1.0_ROSY.refSeq.ensformat.gtf.gz
chrUn_MU018704v1:392872	chrUn_MU018704v1	392872	G	T	2	T	missense_variant	MODERATE	LOC119878232	Transcript	XM_038588915	protein_coding	2/6	.	XM_038588915.1:c.162G>T	XP_038444843.1:p.Leu54Phe	162	162	54	L/F	ttG/ttT	.	.	1	.	SNV	XP_038444843	UU_Cfam_GSD_1.0_ROSY.refSeq.ensformat.gtf.gz
chrUn_MU018704v1:392935	chrUn_MU018704v1	392935	G	T	1	T	missense_variant	MODERATE	LOC119878232	Transcript	XM_038588915	protein_coding	2/6	.	XM_038588915.1:c.225G>T	XP_038444843.1:p.Arg75Ser	225	225	75	R/S	agG/agT	.	.	1	.	SNV	XP_038444843	UU_Cfam_GSD_1.0_ROSY.refSeq.ensformat.gtf.gz
chrUn_MU018704v1:393725	chrUn_MU018704v1	393725	C	T	2	T	missense_variant	MODERATE	LOC119878232	Transcript	XM_038588915	protein_coding	2/6	.	XM_038588915.1:c.1015C>T	XP_038444843.1:p.Arg339Cys	1015	1015	339	R/C	Cgt/Tgt	.	.	1	.	SNV	XP_038444843	UU_Cfam_GSD_1.0_ROSY.refSeq.ensformat.gtf.gz
chrUn_MU018704v1:393939	chrUn_MU018704v1	393939	C	T	1	T	missense_variant	MODERATE	LOC119878232	Transcript	XM_038588915	protein_coding	2/6	.	XM_038588915.1:c.1229C>T	XP_038444843.1:p.Ala410Val	1229	1229	410	A/V	gCg/gTg	.	.	1	.	SNV	XP_038444843	UU_Cfam_GSD_1.0_ROSY.refSeq.ensformat.gtf.gz
chrUn_MU018704v1:394256	chrUn_MU018704v1	394256	C	T	1	T	missense_variant	MODERATE	LOC119878232	Transcript	XM_038588915	protein_coding	2/6	.	XM_038588915.1:c.1546C>T	XP_038444843.1:p.Arg516Trp	1546	1546	516	R/W	Cgg/Tgg	.	.	1	.	SNV	XP_038444843	UU_Cfam_GSD_1.0_ROSY.refSeq.ensformat.gtf.gz
chrUn_MU018704v1:395118	chrUn_MU018704v1	395118	G	T	2	T	missense_variant	MODERATE	LOC119878232	Transcript	XM_038588915	protein_coding	4/6	.	XM_038588915.1:c.2405G>T	XP_038444843.1:p.Arg802Ile	2405	2405	802	R/I	aGa/aTa	.	.	1	.	SNV	XP_038444843	UU_Cfam_GSD_1.0_ROSY.refSeq.ensformat.gtf.gz
chrUn_MU018704v1:395516	chrUn_MU018704v1	395516	G	C	2	C	missense_variant	MODERATE	LOC119878232	Transcript	XM_038588915	protein_coding	6/6	.	XM_038588915.1:c.2800G>C	XP_038444843.1:p.Gly934Arg	2800	2800	934	G/R	Ggt/Cgt	.	.	1	.	SNV	XP_038444843	UU_Cfam_GSD_1.0_ROSY.refSeq.ensformat.gtf.gz
chrUn_MU018704v1:395612	chrUn_MU018704v1	395612	T	C	2	C	missense_variant	MODERATE	LOC119878232	Transcript	XM_038588915	protein_coding	6/6	.	XM_038588915.1:c.2896T>C	XP_038444843.1:p.Cys966Arg	2896	2896	966	C/R	Tgc/Cgc	.	.	1	.	SNV	XP_038444843	UU_Cfam_GSD_1.0_ROSY.refSeq.ensformat.gtf.gz
chrUn_MU018704v1:414001	chrUn_MU018704v1	414001	G	C	1	C	missense_variant	MODERATE	LOC119878233	Transcript	XM_038588916	protein_coding	6/6	.	XM_038588916.1:c.985C>G	XP_038444844.1:p.Pro329Ala	1051	985	329	P/A	Ccg/Gcg	.	.	-1	.	SNV	XP_038444844	UU_Cfam_GSD_1.0_ROSY.refSeq.ensformat.gtf.gz
chrUn_MU018704v1:420517	chrUn_MU018704v1	420517	A	G	1	G	missense_variant	MODERATE	LOC119878242	Transcript	XM_038588921	protein_coding	6/22	.	XM_038588921.1:c.496A>G	XP_038444849.1:p.Met166Val	626	496	166	M/V	Atg/Gtg	.	.	1	.	SNV	XP_038444849	UU_Cfam_GSD_1.0_ROSY.refSeq.ensformat.gtf.gz
chrUn_MU018704v1:423788	chrUn_MU018704v1	423788	A	G	1	G	missense_variant	MODERATE	LOC119878242	Transcript	XM_038588921	protein_coding	7/22	.	XM_038588921.1:c.586A>G	XP_038444849.1:p.Ser196Gly	716	586	196	S/G	Agc/Ggc	.	.	1	.	SNV	XP_038444849	UU_Cfam_GSD_1.0_ROSY.refSeq.ensformat.gtf.gz
chrUn_MU018704v1:425955	chrUn_MU018704v1	425955	C	T	1	T	missense_variant	MODERATE	LOC119878242	Transcript	XM_038588921	protein_coding	9/22	.	XM_038588921.1:c.917C>T	XP_038444849.1:p.Thr306Ile	1047	917	306	T/I	aCa/aTa	.	.	1	.	SNV	XP_038444849	UU_Cfam_GSD_1.0_ROSY.refSeq.ensformat.gtf.gz
chrUn_MU018704v1:425988	chrUn_MU018704v1	425988	C	T	1	T	missense_variant	MODERATE	LOC119878242	Transcript	XM_038588921	protein_coding	9/22	.	XM_038588921.1:c.950C>T	XP_038444849.1:p.Pro317Leu	1080	950	317	P/L	cCg/cTg	.	.	1	.	SNV	XP_038444849	UU_Cfam_GSD_1.0_ROSY.refSeq.ensformat.gtf.gz
chrUn_MU018704v1:425999	chrUn_MU018704v1	425999	A	G	1	G	missense_variant	MODERATE	LOC119878242	Transcript	XM_038588921	protein_coding	9/22	.	XM_038588921.1:c.961A>G	XP_038444849.1:p.Asn321Asp	1091	961	321	N/D	Aac/Gac	.	.	1	.	SNV	XP_038444849	UU_Cfam_GSD_1.0_ROSY.refSeq.ensformat.gtf.gz
chrUn_MU018704v1:433548	chrUn_MU018704v1	433548	T	G	1	G	missense_variant	MODERATE	LOC119878242	Transcript	XM_038588921	protein_coding	10/22	.	XM_038588921.1:c.1103T>G	XP_038444849.1:p.Leu368Arg	1233	1103	368	L/R	cTc/cGc	.	.	1	.	SNV	XP_038444849	UU_Cfam_GSD_1.0_ROSY.refSeq.ensformat.gtf.gz
chrUn_MU018704v1:435778	chrUn_MU018704v1	435778	G	C	1	C	missense_variant	MODERATE	LOC119878242	Transcript	XM_038588921	protein_coding	12/22	.	XM_038588921.1:c.1373G>C	XP_038444849.1:p.Arg458Pro	1503	1373	458	R/P	cGc/cCc	.	.	1	.	SNV	XP_038444849	UU_Cfam_GSD_1.0_ROSY.refSeq.ensformat.gtf.gz
chrUn_MU018704v1:447654	chrUn_MU018704v1	447654	G	C	1	C	splice_donor_variant	HIGH	LOC119878242	Transcript	XM_038588921	protein_coding	.	19/21	XM_038588921.1:c.*71+1G>C	.	.	.	.	.	.	.	.	1	.	SNV	XP_038444849	UU_Cfam_GSD_1.0_ROSY.refSeq.ensformat.gtf.gz
chrUn_MU018711v1:28503	chrUn_MU018711v1	28503	C	T	1	T	missense_variant	MODERATE	LOC119878314	Transcript	XM_038588953	protein_coding	2/4	.	XM_038588953.1:c.527G>A	XP_038444881.1:p.Cys176Tyr	527	527	176	C/Y	tGc/tAc	.	.	-1	.	SNV	XP_038444881	UU_Cfam_GSD_1.0_ROSY.refSeq.ensformat.gtf.gz
chrUn_MU018711v1:219642	chrUn_MU018711v1	219642	T	C	1	C	missense_variant	MODERATE	LOC119878318	Transcript	XM_038588954	protein_coding	8/9	.	XM_038588954.1:c.1003A>G	XP_038444882.1:p.Thr335Ala	1003	1003	335	T/A	Aca/Gca	.	.	-1	.	SNV	XP_038444882	UU_Cfam_GSD_1.0_ROSY.refSeq.ensformat.gtf.gz
chrUn_MU018711v1:223362	chrUn_MU018711v1	223362	C	T	1	T	missense_variant	MODERATE	LOC119878318	Transcript	XM_038588954	protein_coding	7/9	.	XM_038588954.1:c.892G>A	XP_038444882.1:p.Ala298Thr	892	892	298	A/T	Gcc/Acc	.	.	-1	.	SNV	XP_038444882	UU_Cfam_GSD_1.0_ROSY.refSeq.ensformat.gtf.gz
chrUn_MU018711v1:337404	chrUn_MU018711v1	337404	C	CT	1	T	frameshift_variant	HIGH	LOC119869216	Transcript	XM_038588955	protein_coding	1/4	.	XM_038588955.1:c.274+5dup	.	270-271	270-271	90-91	-/X	-/T	.	.	1	.	insertion	XP_038444883	UU_Cfam_GSD_1.0_ROSY.refSeq.ensformat.gtf.gz
chrUn_MU018719v1:133877	chrUn_MU018719v1	133877	G	A	1	A	missense_variant	MODERATE	LOC119878351	Transcript	XM_038588969	protein_coding	11/30	.	XM_038588969.1:c.941C>T	XP_038444897.1:p.Thr314Met	997	941	314	T/M	aCg/aTg	.	.	-1	.	SNV	XP_038444897	UU_Cfam_GSD_1.0_ROSY.refSeq.ensformat.gtf.gz
chrUn_MU018722v1:14629	chrUn_MU018722v1	14629	C	T	2	T	missense_variant	MODERATE	LOC119869207	Transcript	XM_038588973	protein_coding	2/2	.	XM_038588973.1:c.215C>T	XP_038444901.1:p.Ala72Val	215	215	72	A/V	gCc/gTc	.	.	1	.	SNV	XP_038444901	UU_Cfam_GSD_1.0_ROSY.refSeq.ensformat.gtf.gz
chrUn_MU018722v1:14862	chrUn_MU018722v1	14862	G	A	1	A	missense_variant	MODERATE	LOC119869207	Transcript	XM_038588973	protein_coding	2/2	.	XM_038588973.1:c.448G>A	XP_038444901.1:p.Val150Ile	448	448	150	V/I	Gta/Ata	.	.	1	.	SNV	XP_038444901	UU_Cfam_GSD_1.0_ROSY.refSeq.ensformat.gtf.gz
chrUn_MU018722v1:15309	chrUn_MU018722v1	15309	G	A	1	A	missense_variant	MODERATE	LOC119869207	Transcript	XM_038588973	protein_coding	2/2	.	XM_038588973.1:c.895G>A	XP_038444901.1:p.Val299Ile	895	895	299	V/I	Gtt/Att	.	.	1	.	SNV	XP_038444901	UU_Cfam_GSD_1.0_ROSY.refSeq.ensformat.gtf.gz
chrUn_MU018733v1:48939	chrUn_MU018733v1	48939	G	A	2	A	missense_variant	MODERATE	LOC100688437	Transcript	XM_038589002	protein_coding	1/1	.	XM_038589002.1:c.218G>A	XP_038444930.1:p.Arg73Lys	218	218	73	R/K	aGg/aAg	.	.	1	.	SNV	XP_038444930	UU_Cfam_GSD_1.0_ROSY.refSeq.ensformat.gtf.gz
chrUn_MU018733v1:50012	chrUn_MU018733v1	50012	C	A	2	A	missense_variant	MODERATE	LOC100688437	Transcript	XM_038589002	protein_coding	1/1	.	XM_038589002.1:c.1291C>A	XP_038444930.1:p.Gln431Lys	1291	1291	431	Q/K	Caa/Aaa	.	.	1	.	SNV	XP_038444930	UU_Cfam_GSD_1.0_ROSY.refSeq.ensformat.gtf.gz
chrUn_MU018733v1:50106	chrUn_MU018733v1	50106	C	T	2	T	missense_variant	MODERATE	LOC100688437	Transcript	XM_038589002	protein_coding	1/1	.	XM_038589002.1:c.1385C>T	XP_038444930.1:p.Ala462Val	1385	1385	462	A/V	gCg/gTg	.	.	1	.	SNV	XP_038444930	UU_Cfam_GSD_1.0_ROSY.refSeq.ensformat.gtf.gz
chrUn_MU018797v1:71903	chrUn_MU018797v1	71903	G	A	2	A	missense_variant	MODERATE	LOC119868939	Transcript	XM_038589240	protein_coding	7/14	.	XM_038589240.1:c.436C>T	XP_038445168.1:p.Pro146Ser	545	436	146	P/S	Ccc/Tcc	.	.	-1	.	SNV	XP_038445168	UU_Cfam_GSD_1.0_ROSY.refSeq.ensformat.gtf.gz
chrUn_MU018797v1:93631	chrUn_MU018797v1	93631	G	A	2	A	missense_variant	MODERATE	CYP3A12	Transcript	NM_001003340	protein_coding	5/13	.	NM_001003340.1:c.387G>A	NP_001003340.1:p.Met129Ile	462	387	129	M/I	atG/atA	.	.	1	.	SNV	NP_001003340	UU_Cfam_GSD_1.0_ROSY.refSeq.ensformat.gtf.gz
chrUn_MU018799v1:95168	chrUn_MU018799v1	95168	T	G	1	G	missense_variant	MODERATE	LOC119864455	Transcript	XM_038589247	protein_coding	6/7	.	XM_038589247.1:c.729T>G	XP_038445175.1:p.Cys243Trp	787	729	243	C/W	tgT/tgG	.	.	1	.	SNV	XP_038445175	UU_Cfam_GSD_1.0_ROSY.refSeq.ensformat.gtf.gz
chrUn_MU018799v1:95197	chrUn_MU018799v1	95197	G	T	1	T	missense_variant	MODERATE	LOC119864455	Transcript	XM_038589247	protein_coding	6/7	.	XM_038589247.1:c.758G>T	XP_038445175.1:p.Arg253Ile	816	758	253	R/I	aGa/aTa	.	.	1	.	SNV	XP_038445175	UU_Cfam_GSD_1.0_ROSY.refSeq.ensformat.gtf.gz
chrUn_MU018801v1:59951	chrUn_MU018801v1	59951	T	G	1	G	missense_variant	MODERATE	LOC119868883	Transcript	XM_038589252	protein_coding	1/3	.	XM_038589252.1:c.1354A>C	XP_038445180.1:p.Asn452His	1354	1354	452	N/H	Aat/Cat	.	.	-1	.	SNV	XP_038445180	UU_Cfam_GSD_1.0_ROSY.refSeq.ensformat.gtf.gz
chrUn_MU018801v1:59968	chrUn_MU018801v1	59968	C	T	1	T	missense_variant	MODERATE	LOC119868883	Transcript	XM_038589252	protein_coding	1/3	.	XM_038589252.1:c.1337G>A	XP_038445180.1:p.Arg446His	1337	1337	446	R/H	cGc/cAc	.	.	-1	.	SNV	XP_038445180	UU_Cfam_GSD_1.0_ROSY.refSeq.ensformat.gtf.gz
chrUn_MU018801v1:60046	chrUn_MU018801v1	60046	T	G	1	G	missense_variant	MODERATE	LOC119868883	Transcript	XM_038589252	protein_coding	1/3	.	XM_038589252.1:c.1259A>C	XP_038445180.1:p.Glu420Ala	1259	1259	420	E/A	gAg/gCg	.	.	-1	.	SNV	XP_038445180	UU_Cfam_GSD_1.0_ROSY.refSeq.ensformat.gtf.gz
chrUn_MU018801v1:60052	chrUn_MU018801v1	60052	A	T	1	T	missense_variant	MODERATE	LOC119868883	Transcript	XM_038589252	protein_coding	1/3	.	XM_038589252.1:c.1253T>A	XP_038445180.1:p.Leu418His	1253	1253	418	L/H	cTt/cAt	.	.	-1	.	SNV	XP_038445180	UU_Cfam_GSD_1.0_ROSY.refSeq.ensformat.gtf.gz
chrUn_MU018801v1:60058	chrUn_MU018801v1	60058	A	C	1	C	missense_variant	MODERATE	LOC119868883	Transcript	XM_038589252	protein_coding	1/3	.	XM_038589252.1:c.1247T>G	XP_038445180.1:p.Val416Gly	1247	1247	416	V/G	gTg/gGg	.	.	-1	.	SNV	XP_038445180	UU_Cfam_GSD_1.0_ROSY.refSeq.ensformat.gtf.gz
chrUn_MU018801v1:60917	chrUn_MU018801v1	60917	C	T	2	T	missense_variant	MODERATE	LOC119868883	Transcript	XM_038589252	protein_coding	1/3	.	XM_038589252.1:c.388G>A	XP_038445180.1:p.Ala130Thr	388	388	130	A/T	Gct/Act	.	.	-1	.	SNV	XP_038445180	UU_Cfam_GSD_1.0_ROSY.refSeq.ensformat.gtf.gz
chrUn_MU018811v1:75832	chrUn_MU018811v1	75832	C	T	2	T	missense_variant	MODERATE	LOC119875637_3	Transcript	XM_038589280	protein_coding	7/8	.	XM_038589280.1:c.1009G>A	XP_038445208.1:p.Glu337Lys	1504	1009	337	E/K	Gaa/Aaa	.	.	-1	.	SNV	XP_038445208	UU_Cfam_GSD_1.0_ROSY.refSeq.ensformat.gtf.gz
chrUn_MU018811v1:97623	chrUn_MU018811v1	97623	G	C	2	C	missense_variant	MODERATE	LOC119875637_3	Transcript	XM_038589280	protein_coding	1/8	.	XM_038589280.1:c.86C>G	XP_038445208.1:p.Pro29Arg	581	86	29	P/R	cCt/cGt	.	.	-1	.	SNV	XP_038445208	UU_Cfam_GSD_1.0_ROSY.refSeq.ensformat.gtf.gz
chrUn_MU018811v1:97656	chrUn_MU018811v1	97656	G	A	2	A	missense_variant	MODERATE	LOC119875637_3	Transcript	XM_038589280	protein_coding	1/8	.	XM_038589280.1:c.53C>T	XP_038445208.1:p.Ser18Phe	548	53	18	S/F	tCc/tTc	.	.	-1	.	SNV	XP_038445208	UU_Cfam_GSD_1.0_ROSY.refSeq.ensformat.gtf.gz
chrUn_MU018811v1:97705	chrUn_MU018811v1	97705	T	C	2	C	missense_variant	MODERATE	LOC119875637_3	Transcript	XM_038589280	protein_coding	1/8	.	XM_038589280.1:c.4A>G	XP_038445208.1:p.Lys2Glu	499	4	2	K/E	Aaa/Gaa	.	.	-1	.	SNV	XP_038445208	UU_Cfam_GSD_1.0_ROSY.refSeq.ensformat.gtf.gz
chrUn_MU018820v1:46348	chrUn_MU018820v1	46348	C	T	2	T	splice_donor_variant	HIGH	LOC119878745	Transcript	XM_038589320	protein_coding	.	2/4	XM_038589320.1:c.405+1G>A	.	.	.	.	.	.	.	.	-1	.	SNV	XP_038445248	UU_Cfam_GSD_1.0_ROSY.refSeq.ensformat.gtf.gz
chrUn_MU018820v1:46357	chrUn_MU018820v1	46357	A	C	2	C	missense_variant	MODERATE	LOC119878745	Transcript	XM_038589320	protein_coding	2/5	.	XM_038589320.1:c.397T>G	XP_038445248.1:p.Phe133Val	445	397	133	F/V	Ttt/Gtt	.	.	-1	.	SNV	XP_038445248	UU_Cfam_GSD_1.0_ROSY.refSeq.ensformat.gtf.gz
chrUn_MU018820v1:46362	chrUn_MU018820v1	46362	T	C	2	C	missense_variant	MODERATE	LOC119878745	Transcript	XM_038589320	protein_coding	2/5	.	XM_038589320.1:c.392A>G	XP_038445248.1:p.Asn131Ser	440	392	131	N/S	aAt/aGt	.	.	-1	.	SNV	XP_038445248	UU_Cfam_GSD_1.0_ROSY.refSeq.ensformat.gtf.gz
chrUn_MU018820v1:46374	chrUn_MU018820v1	46374	A	C	2	C	stop_gained	HIGH	LOC119878745	Transcript	XM_038589320	protein_coding	2/5	.	XM_038589320.1:c.380T>G	XP_038445248.1:p.Leu127Ter	428	380	127	L/*	tTa/tGa	.	.	-1	.	SNV	XP_038445248	UU_Cfam_GSD_1.0_ROSY.refSeq.ensformat.gtf.gz
chrUn_MU018823v1:82612	chrUn_MU018823v1	82612	A	G	1	G	missense_variant	MODERATE	LOC119878759	Transcript	XM_038589347	protein_coding	1/2	.	XM_038589347.1:c.10A>G	XP_038445275.1:p.Ser4Gly	100	10	4	S/G	Agt/Ggt	.	.	1	.	SNV	XP_038445275	UU_Cfam_GSD_1.0_ROSY.refSeq.ensformat.gtf.gz
chrUn_MU018823v1:83204	chrUn_MU018823v1	83204	G	A	1	A	missense_variant	MODERATE	LOC119878759	Transcript	XM_038589347	protein_coding	1/2	.	XM_038589347.1:c.602G>A	XP_038445275.1:p.Arg201His	692	602	201	R/H	cGt/cAt	.	.	1	.	SNV	XP_038445275	UU_Cfam_GSD_1.0_ROSY.refSeq.ensformat.gtf.gz
chrUn_MU018857v1:133325	chrUn_MU018857v1	133325	C	T	1	T	splice_donor_variant&non_coding_transcript_variant	HIGH	LOC119879068	Transcript	XR_005387320	lncRNA	.	1/2	XR_005387320.1:n.344+1G>A	.	.	.	.	.	.	.	.	-1	.	SNV	.	UU_Cfam_GSD_1.0_ROSY.refSeq.ensformat.gtf.gz

## Sheet: chrUn variants removed
	chrom	pos	ref	alt	allele count	allele	consequence	impact	gene	feature_type	feature	biotype	exon	intron	hgvsc	hgvsp	cdna_position	cds_position	protein_position	amino_acids	codons	existing_variation	distance	strand	flags	variant_class	ensp	source
chr1:42117813	chr1	42117813	T	C	1	C	missense_variant	MODERATE	AKAP12	Transcript	XM_038526325	protein_coding	3/4	.	XM_038526325.1:c.5222T>C	XP_038382253.1:p.Ile1741Thr	5237	5222	1741	I/T	aTt/aCt	.	.	1	.	SNV	XP_038382253	UU_Cfam_GSD_1.0_ROSY.refSeq.ensformat.gtf.gz
chr1:59525245	chr1	59525245	A	G	1	G	missense_variant	MODERATE	FAM184A	Transcript	XM_038526661	protein_coding	4/19	.	XM_038526661.1:c.1243T>C	XP_038382589.1:p.Ser415Pro	1250	1243	415	S/P	Tct/Cct	.	.	-1	.	SNV	XP_038382589	UU_Cfam_GSD_1.0_ROSY.refSeq.ensformat.gtf.gz
chr1:59525247	chr1	59525247	A	G	1	G	missense_variant	MODERATE	FAM184A	Transcript	XM_038526661	protein_coding	4/19	.	XM_038526661.1:c.1241T>C	XP_038382589.1:p.Leu414Ser	1248	1241	414	L/S	tTa/tCa	.	.	-1	.	SNV	XP_038382589	UU_Cfam_GSD_1.0_ROSY.refSeq.ensformat.gtf.gz
chr1:59525250	chr1	59525250	C	T	1	T	missense_variant	MODERATE	FAM184A	Transcript	XM_038526661	protein_coding	4/19	.	XM_038526661.1:c.1238G>A	XP_038382589.1:p.Arg413Lys	1245	1238	413	R/K	aGa/aAa	.	.	-1	.	SNV	XP_038382589	UU_Cfam_GSD_1.0_ROSY.refSeq.ensformat.gtf.gz
chr1:110953638	chr1	110953638	C	G	1	G	missense_variant	MODERATE	MARK4	Transcript	XM_038528595	protein_coding	6/18	.	XM_038528595.1:c.472G>C	XP_038384523.1:p.Ala158Pro	570	472	158	A/P	Gct/Cct	.	.	-1	.	SNV	XP_038384523	UU_Cfam_GSD_1.0_ROSY.refSeq.ensformat.gtf.gz
chr1:117927636	chr1	117927636	G	C	1	C	missense_variant	MODERATE	LOC111090112	Transcript	XM_038529318	protein_coding	8/8	.	XM_038529318.1:c.607G>C	XP_038385246.1:p.Val203Leu	2087	607	203	V/L	Gta/Cta	.	.	1	.	SNV	XP_038385246	UU_Cfam_GSD_1.0_ROSY.refSeq.ensformat.gtf.gz
chr2:4975364	chr2	4975364	T	C	1	C	missense_variant	MODERATE	APBB1IP	Transcript	XM_038529748	protein_coding	11/14	.	XM_038529748.1:c.1181A>G	XP_038385676.1:p.Gln394Arg	1237	1181	394	Q/R	cAg/cGg	.	.	-1	.	SNV	XP_038385676	UU_Cfam_GSD_1.0_ROSY.refSeq.ensformat.gtf.gz
chr2:81485394	chr2	81485394	C	G	1	G	missense_variant	MODERATE	DNAJC16	Transcript	XM_038531912	protein_coding	8/15	.	XM_038531912.1:c.1038G>C	XP_038387840.1:p.Lys346Asn	1182	1038	346	K/N	aaG/aaC	.	.	-1	.	SNV	XP_038387840	UU_Cfam_GSD_1.0_ROSY.refSeq.ensformat.gtf.gz
chr3:18473388	chr3	18473388	G	A	1	A	missense_variant	MODERATE	ADGRV1	Transcript	XM_038532347	protein_coding	9/90	.	XM_038532347.1:c.1805C>T	XP_038388275.1:p.Ala602Val	1929	1805	602	A/V	gCa/gTa	.	.	-1	.	SNV	XP_038388275	UU_Cfam_GSD_1.0_ROSY.refSeq.ensformat.gtf.gz
chr3:63345512	chr3	63345512	G	A	1	A	missense_variant	MODERATE	FAM184B	Transcript	XM_038533310	protein_coding	2/18	.	XM_038533310.1:c.893G>A	XP_038389238.1:p.Arg298Lys	1066	893	298	R/K	aGg/aAg	.	.	1	.	SNV	XP_038389238	UU_Cfam_GSD_1.0_ROSY.refSeq.ensformat.gtf.gz
chr3:64695979	chr3	64695979	A	G	1	G	missense_variant	MODERATE	TAPT1	Transcript	XM_038533323	protein_coding	5/14	.	XM_038533323.1:c.706A>G	XP_038389251.1:p.Ile236Val	706	706	236	I/V	Atc/Gtc	.	.	1	.	SNV	XP_038389251	UU_Cfam_GSD_1.0_ROSY.refSeq.ensformat.gtf.gz
chr3:64880892	chr3	64880892	C	T	1	T	stop_gained	HIGH	PROM1	Transcript	NM_001314109	protein_coding	17/23	.	NM_001314109.1:c.1978C>T	NP_001301038.1:p.Gln660Ter	2026	1978	660	Q/*	Cag/Tag	.	.	1	.	SNV	NP_001301038	UU_Cfam_GSD_1.0_ROSY.refSeq.ensformat.gtf.gz
chr3:74116535	chr3	74116535	G	C	1	C	missense_variant	MODERATE	TLR1	Transcript	NM_001146143	protein_coding	1/1	.	NM_001146143.1:c.1258G>C	NP_001139615.1:p.Gly420Arg	1258	1258	420	G/R	Gga/Cga	.	.	1	.	SNV	NP_001139615	UU_Cfam_GSD_1.0_ROSY.refSeq.ensformat.gtf.gz
chr3:74116536	chr3	74116536	G	A	1	A	missense_variant	MODERATE	TLR1	Transcript	NM_001146143	protein_coding	1/1	.	NM_001146143.1:c.1259G>A	NP_001139615.1:p.Gly420Glu	1259	1259	420	G/E	gGa/gAa	.	.	1	.	SNV	NP_001139615	UU_Cfam_GSD_1.0_ROSY.refSeq.ensformat.gtf.gz
chr4:8513294	chr4	8513294	CT	C	1	-	frameshift_variant	HIGH	EXOC8	Transcript	XM_038533911	protein_coding	1/1	.	XM_038533911.1:c.426del	XP_038389839.1:p.Ala144LeufsTer67	569	421	141	F/X	Ttt/tt	.	.	1	.	deletion	XP_038389839	UU_Cfam_GSD_1.0_ROSY.refSeq.ensformat.gtf.gz
chr4:12872915	chr4	12872915	C	T	1	T	missense_variant	MODERATE	ANK3	Transcript	XM_038533992	protein_coding	41/52	.	XM_038533992.1:c.11744G>A	XP_038389920.1:p.Ser3915Asn	11880	11744	3915	S/N	aGt/aAt	.	.	-1	.	SNV	XP_038389920	UU_Cfam_GSD_1.0_ROSY.refSeq.ensformat.gtf.gz
chr4:35450433	chr4	35450433	G	A	1	A	missense_variant	MODERATE	BMPR1A	Transcript	NM_001145150	protein_coding	7/12	.	NM_001145150.1:c.545G>A	NP_001138622.1:p.Ser182Asn	771	545	182	S/N	aGc/aAc	.	.	1	.	SNV	NP_001138622	UU_Cfam_GSD_1.0_ROSY.refSeq.ensformat.gtf.gz
chr4:72058677	chr4	72058677	C	T	1	T	splice_donor_variant	HIGH	WDR70	Transcript	XM_038535279	protein_coding	.	10/17	XM_038535279.1:c.1092+1G>A	.	.	.	.	.	.	.	.	-1	.	SNV	XP_038391207	UU_Cfam_GSD_1.0_ROSY.refSeq.ensformat.gtf.gz
chr5:41045726	chr5	41045726	G	A	1	A	missense_variant	MODERATE	MFAP4	Transcript	XM_038537058	protein_coding	6/6	.	XM_038537058.1:c.755G>A	XP_038392986.1:p.Arg252His	835	755	252	R/H	cGc/cAc	.	.	1	.	SNV	XP_038392986	UU_Cfam_GSD_1.0_ROSY.refSeq.ensformat.gtf.gz
chr6:8725058	chr6	8725058	C	A	1	A	missense_variant	MODERATE	LOC119876398	Transcript	XM_038541709	protein_coding	4/9	.	XM_038541709.1:c.1823G>T	XP_038397637.1:p.Arg608Ile	1823	1823	608	R/I	aGa/aTa	.	.	-1	.	SNV	XP_038397637	UU_Cfam_GSD_1.0_ROSY.refSeq.ensformat.gtf.gz
chr6:8725061	chr6	8725061	G	C	1	C	missense_variant	MODERATE	LOC119876398	Transcript	XM_038541709	protein_coding	4/9	.	XM_038541709.1:c.1820C>G	XP_038397637.1:p.Ser607Cys	1820	1820	607	S/C	tCc/tGc	.	.	-1	.	SNV	XP_038397637	UU_Cfam_GSD_1.0_ROSY.refSeq.ensformat.gtf.gz
chr6:8847371	chr6	8847371	C	A	1	A	missense_variant	MODERATE	SLC12A9	Transcript	XM_038539220	protein_coding	14/14	.	XM_038539220.1:c.2524G>T	XP_038395148.1:p.Val842Phe	2693	2524	842	V/F	Gtt/Ttt	.	.	-1	.	SNV	XP_038395148	UU_Cfam_GSD_1.0_ROSY.refSeq.ensformat.gtf.gz
chr6:24038512	chr6	24038512	C	T	1	T	missense_variant	MODERATE	LOC479816	Transcript	XM_038540129	protein_coding	6/32	.	XM_038540129.1:c.665G>A	XP_038396057.1:p.Arg222Gln	839	665	222	R/Q	cGg/cAg	.	.	-1	.	SNV	XP_038396057	UU_Cfam_GSD_1.0_ROSY.refSeq.ensformat.gtf.gz
chr6:38566785	chr6	38566785	C	T	1	T	missense_variant	MODERATE	IL32	Transcript	XM_038538877	protein_coding	3/7	.	XM_038538877.1:c.20G>A	XP_038394805.1:p.Arg7His	116	20	7	R/H	cGc/cAc	.	.	-1	.	SNV	XP_038394805	UU_Cfam_GSD_1.0_ROSY.refSeq.ensformat.gtf.gz
chr6:77525999	chr6	77525999	AG	A	1	-	frameshift_variant	HIGH	LOC119876336	Transcript	XM_038538926	protein_coding	3/3	.	XM_038538926.1:c.1004del	XP_038394854.1:p.Pro335LeufsTer?	1004	1004	335	P/X	cCt/ct	.	.	-1	.	deletion	XP_038394854	UU_Cfam_GSD_1.0_ROSY.refSeq.ensformat.gtf.gz
chr7:69955797	chr7	69955797	G	C	1	C	missense_variant	MODERATE	MYL12B	Transcript	XM_038543727	protein_coding	3/4	.	XM_038543727.1:c.229G>C	XP_038399655.1:p.Ala77Pro	389	229	77	A/P	Gct/Cct	.	.	1	.	SNV	XP_038399655	UU_Cfam_GSD_1.0_ROSY.refSeq.ensformat.gtf.gz
chr8:34246245	chr8	34246245	A	T	2	T	missense_variant	MODERATE	DACT1	Transcript	XM_038544841	protein_coding	1/4	.	XM_038544841.1:c.188A>T	XP_038400769.1:p.Gln63Leu	188	188	63	Q/L	cAg/cTg	.	.	1	.	SNV	XP_038400769	UU_Cfam_GSD_1.0_ROSY.refSeq.ensformat.gtf.gz
chr8:36062559	chr8	36062559	G	A	1	A	missense_variant	MODERATE	LOC609748	Transcript	XM_038544880	protein_coding	1/1	.	XM_038544880.1:c.191G>A	XP_038400808.1:p.Ser64Asn	236	191	64	S/N	aGt/aAt	.	.	1	.	SNV	XP_038400808	UU_Cfam_GSD_1.0_ROSY.refSeq.ensformat.gtf.gz
chr8:36062568	chr8	36062568	T	G	1	G	missense_variant	MODERATE	LOC609748	Transcript	XM_038544880	protein_coding	1/1	.	XM_038544880.1:c.200T>G	XP_038400808.1:p.Val67Gly	245	200	67	V/G	gTt/gGt	.	.	1	.	SNV	XP_038400808	UU_Cfam_GSD_1.0_ROSY.refSeq.ensformat.gtf.gz
chr9:2755754	chr9	2755754	G	GGGGGTGCTGGCCGTCCTGCTGCTGGTTCCCTGGAGCGTGGGTGGC	2	GGGGTGCTGGCCGTCCTGCTGCTGGTTCCCTGGAGCGTGGGTGGC	inframe_insertion	MODERATE	ENPP7	Transcript	XM_038546391	protein_coding	4/6	.	XM_038546391.1:c.1316_1317insGCCACCCACGCTCCAGGGAACCAGCAGCAGGACGGCCAGCACCCC	XP_038402319.1:p.Pro425_Pro439dup	1331-1332	1316-1317	439	P/PPPTLQGTSSRTASTP	ccc/ccGCCACCCACGCTCCAGGGAACCAGCAGCAGGACGGCCAGCACCCCc	.	.	-1	.	insertion	XP_038402319	UU_Cfam_GSD_1.0_ROSY.refSeq.ensformat.gtf.gz
chr9:6380318	chr9	6380318	G	A	1	A	missense_variant	MODERATE	HID1	Transcript	XM_038546643	protein_coding	14/19	.	XM_038546643.1:c.1822G>A	XP_038402571.1:p.Glu608Lys	1930	1822	608	E/K	Gag/Aag	.	.	1	.	SNV	XP_038402571	UU_Cfam_GSD_1.0_ROSY.refSeq.ensformat.gtf.gz
chr9:19062001	chr9	19062001	G	A	1	A	missense_variant	MODERATE	UBTF	Transcript	XM_038547115	protein_coding	10/21	.	XM_038547115.1:c.955G>A	XP_038403043.1:p.Val319Met	1181	955	319	V/M	Gtg/Atg	.	.	1	.	SNV	XP_038403043	UU_Cfam_GSD_1.0_ROSY.refSeq.ensformat.gtf.gz
chr9:38351211	chr9	38351211	C	T	1	T	missense_variant	MODERATE	ZNF830	Transcript	XM_038548133	protein_coding	1/1	.	XM_038548133.1:c.1069G>A	XP_038404061.1:p.Glu357Lys	1116	1069	357	E/K	Gaa/Aaa	.	.	-1	.	SNV	XP_038404061	UU_Cfam_GSD_1.0_ROSY.refSeq.ensformat.gtf.gz
chr9:52007168	chr9	52007168	C	CCT	2	CT	frameshift_variant	HIGH	SETX	Transcript	XM_038548937	protein_coding	11/27	.	XM_038548937.1:c.1160_1161dup	XP_038404865.1:p.Asn388LeufsTer10	1473-1474	1159-1160	387	P/PX	cct/cCTct	.	.	1	.	insertion	XP_038404865	UU_Cfam_GSD_1.0_ROSY.refSeq.ensformat.gtf.gz
chr9:53212275	chr9	53212275	T	A	1	A	missense_variant	MODERATE	ABL1	Transcript	XM_038549019	protein_coding	11/11	.	XM_038549019.1:c.3253A>T	XP_038404947.1:p.Thr1085Ser	4020	3253	1085	T/S	Aca/Tca	.	.	-1	.	SNV	XP_038404947	UU_Cfam_GSD_1.0_ROSY.refSeq.ensformat.gtf.gz
chr9:55183847	chr9	55183847	CT	C	1	-	frameshift_variant	HIGH	ODF2	Transcript	XM_038549173	protein_coding	1/21	.	XM_038549173.1:c.31del	XP_038405101.1:p.Arg11GlyfsTer33	46	31	11	R/X	Agg/gg	.	.	-1	.	deletion	XP_038405101	UU_Cfam_GSD_1.0_ROSY.refSeq.ensformat.gtf.gz
chr9:55398733	chr9	55398733	G	A	2	A	missense_variant&splice_region_variant	MODERATE	CIZ1	Transcript	XM_038549207	protein_coding	6/18	.	XM_038549207.1:c.790G>A	XP_038405135.1:p.Asp264Asn	846	790	264	D/N	Gac/Aac	.	.	1	.	SNV	XP_038405135	UU_Cfam_GSD_1.0_ROSY.refSeq.ensformat.gtf.gz
chr10:6996560	chr10	6996560	C	CATGGGATCCCTGGGTGGCGCAGCGGTTTGGCGCCTGCCTT	1	ATGGGATCCCTGGGTGGCGCAGCGGTTTGGCGCCTGCCTT	frameshift_variant	HIGH	LOC102156976	Transcript	XM_038549882	protein_coding	1/1	.	XM_038549882.1:c.20_21insATGGGATCCCTGGGTGGCGCAGCGGTTTGGCGCCTGCCTT	XP_038405810.1:p.Thr8TrpfsTer15	582-583	20-21	7	P/PWDPWVAQRFGACLX	cct/ccATGGGATCCCTGGGTGGCGCAGCGGTTTGGCGCCTGCCTTt	.	.	1	.	insertion	XP_038405810	UU_Cfam_GSD_1.0_ROSY.refSeq.ensformat.gtf.gz
chr10:35004501	chr10	35004501	G	C	1	C	missense_variant	MODERATE	TXNRD1	Transcript	NM_001122673	protein_coding	5/17	.	NM_001122673.1:c.510C>G	NP_001116145.1:p.Asp170Glu	510	510	170	D/E	gaC/gaG	.	.	-1	.	SNV	NP_001116145	UU_Cfam_GSD_1.0_ROSY.refSeq.ensformat.gtf.gz
chr10:44726837	chr10	44726837	A	G	1	G	missense_variant	MODERATE	TSGA10	Transcript	XM_038551029	protein_coding	16/20	.	XM_038551029.1:c.1733A>G	XP_038406957.1:p.Tyr578Cys	2261	1733	578	Y/C	tAt/tGt	.	.	1	.	SNV	XP_038406957	UU_Cfam_GSD_1.0_ROSY.refSeq.ensformat.gtf.gz
chr10:63072763	chr10	63072763	T	TAGATTTGTTGAAGTCAAAAAAAAAAAAAAAAAAAAAAAAAAAAAAAA	1	AGATTTGTTGAAGTCAAAAAAAAAAAAAAAAAAAAAAAAAAAAAAAA	frameshift_variant	HIGH	FAM161A	Transcript	XM_038551372	protein_coding	7/8	.	XM_038551372.1:c.2035_2036insTTTTTTTTTTTTTTTTTTTTTTTTTTTTTTTTGACTTCAACAAATCT	XP_038407300.1:p.Tyr679PhefsTer23	2050-2051	2035-2036	679	Y/FFFFFFFFFFFDFNKSX	tat/tTTTTTTTTTTTTTTTTTTTTTTTTTTTTTTTTGACTTCAACAAATCTat	.	.	-1	.	insertion	XP_038407300	UU_Cfam_GSD_1.0_ROSY.refSeq.ensformat.gtf.gz
chr11:9189549	chr11	9189549	A	AGCAGGGCAGCAGGGCTGCAGGCCTCCCAGGGCAACAGGATAGAAGGCTGCAGGTCTT	1	GCAGGGCAGCAGGGCTGCAGGCCTCCCAGGGCAACAGGATAGAAGGCTGCAGGTCTT	inframe_insertion	MODERATE	LOC106559456	Transcript	XM_038551650	protein_coding	1/2	.	XM_038551650.1:c.59_60insAAGACCTGCAGCCTTCTATCCTGTTGCCCTGGGAGGCCTGCAGCCCTGCTGCCCTGC	XP_038407578.1:p.Ala20_Ala21insArgProAlaAlaPheTyrProValAlaLeuGlyGlyLeuGlnProCysCysProAla	59-60	59-60	20	A/ARPAAFYPVALGGLQPCCPA	gct/gcAAGACCTGCAGCCTTCTATCCTGTTGCCCTGGGAGGCCTGCAGCCCTGCTGCCCTGCt	.	.	-1	.	insertion	XP_038407578	UU_Cfam_GSD_1.0_ROSY.refSeq.ensformat.gtf.gz
chr11:20668903	chr11	20668903	A	T	1	T	missense_variant	MODERATE	SLC22A5	Transcript	XM_038552123	protein_coding	4/10	.	XM_038552123.1:c.776A>T	XP_038408051.1:p.His259Leu	837	776	259	H/L	cAt/cTt	.	.	1	.	SNV	XP_038408051	UU_Cfam_GSD_1.0_ROSY.refSeq.ensformat.gtf.gz
chr11:22352530	chr11	22352530	C	A	1	A	splice_donor_variant&synonymous_variant	HIGH	TCF7	Transcript	XM_038552161	protein_coding	12/13	.	XM_038552161.1:c.1330C>A	XP_038408089.1:p.Arg444%3D	1330	1330	444	R	Cgg/Agg	.	.	1	.	SNV	XP_038408089	UU_Cfam_GSD_1.0_ROSY.refSeq.ensformat.gtf.gz
chr11:26033360	chr11	26033360	G	A	1	A	missense_variant	MODERATE	KDM3B	Transcript	XM_038552291	protein_coding	7/24	.	XM_038552291.1:c.997G>A	XP_038408219.1:p.Ala333Thr	1012	997	333	A/T	Gcc/Acc	.	.	1	.	SNV	XP_038408219	UU_Cfam_GSD_1.0_ROSY.refSeq.ensformat.gtf.gz
chr11:33810002	chr11	33810002	G	A	1	A	missense_variant	MODERATE	MPDZ	Transcript	XM_038552393	protein_coding	23/49	.	XM_038552393.1:c.3320C>T	XP_038408321.1:p.Ser1107Phe	3546	3320	1107	S/F	tCt/tTt	.	.	-1	.	SNV	XP_038408321	UU_Cfam_GSD_1.0_ROSY.refSeq.ensformat.gtf.gz
chr11:33810003	chr11	33810003	AGTGT	A	1	-	frameshift_variant	HIGH	MPDZ	Transcript	XM_038552393	protein_coding	23/49	.	XM_038552393.1:c.3315_3318del	XP_038408321.1:p.Arg1105SerfsTer8	3541-3544	3315-3318	1105-1106	RH/X	agACAC/ag	.	.	-1	.	deletion	XP_038408321	UU_Cfam_GSD_1.0_ROSY.refSeq.ensformat.gtf.gz
chr11:33810007	chr11	33810007	T	TACCC	1	ACCC	frameshift_variant	HIGH	MPDZ	Transcript	XM_038552393	protein_coding	23/49	.	XM_038552393.1:c.3314_3315insGGGT	XP_038408321.1:p.His1106GlyfsTer8	3540-3541	3314-3315	1105	R/RGX	aga/agGGGTa	.	.	-1	.	insertion	XP_038408321	UU_Cfam_GSD_1.0_ROSY.refSeq.ensformat.gtf.gz
chr11:33810009	chr11	33810009	T	C	1	C	missense_variant	MODERATE	MPDZ	Transcript	XM_038552393	protein_coding	23/49	.	XM_038552393.1:c.3313A>G	XP_038408321.1:p.Arg1105Gly	3539	3313	1105	R/G	Aga/Gga	.	.	-1	.	SNV	XP_038408321	UU_Cfam_GSD_1.0_ROSY.refSeq.ensformat.gtf.gz
chr11:67342276	chr11	67342276	C	T	1	T	missense_variant	MODERATE	LOC106559504	Transcript	XM_038553118	protein_coding	1/1	.	XM_038553118.1:c.61G>A	XP_038409046.1:p.Val21Met	85	61	21	V/M	Gtg/Atg	.	.	-1	.	SNV	XP_038409046	UU_Cfam_GSD_1.0_ROSY.refSeq.ensformat.gtf.gz
chr11:67342279	chr11	67342279	C	G	1	G	missense_variant	MODERATE	LOC106559504	Transcript	XM_038553118	protein_coding	1/1	.	XM_038553118.1:c.58G>C	XP_038409046.1:p.Val20Leu	82	58	20	V/L	Gta/Cta	.	.	-1	.	SNV	XP_038409046	UU_Cfam_GSD_1.0_ROSY.refSeq.ensformat.gtf.gz
chr12:1253770	chr12	1253770	T	C	1	C	missense_variant	MODERATE	PRRC2A	Transcript	XM_038553492	protein_coding	7/31	.	XM_038553492.1:c.749T>C	XP_038409420.1:p.Met250Thr	970	749	250	M/T	aTg/aCg	.	.	1	.	SNV	XP_038409420	UU_Cfam_GSD_1.0_ROSY.refSeq.ensformat.gtf.gz
chr12:20352481	chr12	20352481	A	G	1	G	missense_variant	MODERATE	EFHC1	Transcript	XM_038554306	protein_coding	10/14	.	XM_038554306.1:c.1466A>G	XP_038410234.1:p.Asp489Gly	1481	1466	489	D/G	gAc/gGc	.	.	1	.	SNV	XP_038410234	UU_Cfam_GSD_1.0_ROSY.refSeq.ensformat.gtf.gz
chr12:20352482	chr12	20352482	C	G	1	G	missense_variant	MODERATE	EFHC1	Transcript	XM_038554306	protein_coding	10/14	.	XM_038554306.1:c.1467C>G	XP_038410234.1:p.Asp489Glu	1482	1467	489	D/E	gaC/gaG	.	.	1	.	SNV	XP_038410234	UU_Cfam_GSD_1.0_ROSY.refSeq.ensformat.gtf.gz
chr12:20352485	chr12	20352485	C	G	1	G	missense_variant	MODERATE	EFHC1	Transcript	XM_038554306	protein_coding	10/14	.	XM_038554306.1:c.1470C>G	XP_038410234.1:p.Phe490Leu	1485	1470	490	F/L	ttC/ttG	.	.	1	.	SNV	XP_038410234	UU_Cfam_GSD_1.0_ROSY.refSeq.ensformat.gtf.gz
chr12:36078131	chr12	36078131	G	GTAAGTGTGTTCTTTTTTTTTTTTTTTTATTTTTTTATTTTTTATTTTTTATTTTATTTTATTTTTTTTT	1	TAAGTGTGTTCTTTTTTTTTTTTTTTTATTTTTTTATTTTTTATTTTTTATTTTATTTTATTTTTTTTT	splice_donor_variant	HIGH	CD109	Transcript	XM_038554537	protein_coding	.	32/32	XM_038554537.1:c.4162+13_4162+14insTTTTTTTTTTTTTTTATTTTTTTATTTTTTATTTTTTATTTTATTTTATTTTTTTTTTAAGTGTGTTCT	.	.	.	.	.	.	.	.	1	.	insertion	XP_038410465	UU_Cfam_GSD_1.0_ROSY.refSeq.ensformat.gtf.gz
chr12:57469906	chr12	57469906	C	T	1	T	missense_variant	MODERATE	FBXL4	Transcript	XM_038554779	protein_coding	4/10	.	XM_038554779.1:c.96G>A	XP_038410707.1:p.Met32Ile	568	96	32	M/I	atG/atA	.	.	-1	.	SNV	XP_038410707	UU_Cfam_GSD_1.0_ROSY.refSeq.ensformat.gtf.gz
chr12:57469907	chr12	57469907	A	G	1	G	missense_variant	MODERATE	FBXL4	Transcript	XM_038554779	protein_coding	4/10	.	XM_038554779.1:c.95T>C	XP_038410707.1:p.Met32Thr	567	95	32	M/T	aTg/aCg	.	.	-1	.	SNV	XP_038410707	UU_Cfam_GSD_1.0_ROSY.refSeq.ensformat.gtf.gz
chr12:68359078	chr12	68359078	A	G	2	G	missense_variant	MODERATE	REV3L	Transcript	XM_038554964	protein_coding	1/32	.	XM_038554964.1:c.50T>C	XP_038410892.1:p.Leu17Pro	145	50	17	L/P	cTg/cCg	.	.	-1	.	SNV	XP_038410892	UU_Cfam_GSD_1.0_ROSY.refSeq.ensformat.gtf.gz
chr13:60834368	chr13	60834368	C	T	1	T	missense_variant	MODERATE	LOC111098430	Transcript	XM_038556259	protein_coding	7/7	.	XM_038556259.1:c.131C>T	XP_038412187.1:p.Ala44Val	585	131	44	A/V	gCa/gTa	.	.	1	.	SNV	XP_038412187	UU_Cfam_GSD_1.0_ROSY.refSeq.ensformat.gtf.gz
chr14:52550320	chr14	52550320	A	C	1	C	missense_variant	MODERATE	BMT2	Transcript	XM_038557392	protein_coding	3/5	.	XM_038557392.1:c.357T>G	XP_038413320.1:p.Asp119Glu	388	357	119	D/E	gaT/gaG	.	.	-1	.	SNV	XP_038413320	UU_Cfam_GSD_1.0_ROSY.refSeq.ensformat.gtf.gz
chr14:52550331	chr14	52550331	G	A	1	A	missense_variant	MODERATE	BMT2	Transcript	XM_038557392	protein_coding	3/5	.	XM_038557392.1:c.346C>T	XP_038413320.1:p.Leu116Phe	377	346	116	L/F	Ctt/Ttt	.	.	-1	.	SNV	XP_038413320	UU_Cfam_GSD_1.0_ROSY.refSeq.ensformat.gtf.gz
chr15:14282152	chr15	14282152	G	C	1	C	missense_variant	MODERATE	TSPAN1	Transcript	XM_038558199	protein_coding	6/10	.	XM_038558199.1:c.283C>G	XP_038414127.1:p.Leu95Val	752	283	95	L/V	Ctc/Gtc	.	.	-1	.	SNV	XP_038414127	UU_Cfam_GSD_1.0_ROSY.refSeq.ensformat.gtf.gz
chr16:46289585	chr16	46289585	A	G	1	G	missense_variant	MODERATE	SNX25	Transcript	XM_038560391	protein_coding	4/19	.	XM_038560391.1:c.778T>C	XP_038416319.1:p.Phe260Leu	778	778	260	F/L	Ttc/Ctc	.	.	-1	.	SNV	XP_038416319	UU_Cfam_GSD_1.0_ROSY.refSeq.ensformat.gtf.gz
chr16:46289587	chr16	46289587	C	T	1	T	missense_variant	MODERATE	SNX25	Transcript	XM_038560391	protein_coding	4/19	.	XM_038560391.1:c.776G>A	XP_038416319.1:p.Arg259Lys	776	776	259	R/K	aGa/aAa	.	.	-1	.	SNV	XP_038416319	UU_Cfam_GSD_1.0_ROSY.refSeq.ensformat.gtf.gz
chr17:13187734	chr17	13187734	A	G	1	G	missense_variant	MODERATE	SMC6	Transcript	XM_038560825	protein_coding	18/27	.	XM_038560825.1:c.2122T>C	XP_038416753.1:p.Phe708Leu	2253	2122	708	F/L	Ttt/Ctt	.	.	-1	.	SNV	XP_038416753	UU_Cfam_GSD_1.0_ROSY.refSeq.ensformat.gtf.gz
chr17:13187737	chr17	13187737	C	G	1	G	missense_variant	MODERATE	SMC6	Transcript	XM_038560825	protein_coding	18/27	.	XM_038560825.1:c.2119G>C	XP_038416753.1:p.Glu707Gln	2250	2119	707	E/Q	Gaa/Caa	.	.	-1	.	SNV	XP_038416753	UU_Cfam_GSD_1.0_ROSY.refSeq.ensformat.gtf.gz
chr17:13887268	chr17	13887268	C	T	1	T	missense_variant	MODERATE	RDH14	Transcript	XM_038560843	protein_coding	1/2	.	XM_038560843.1:c.328G>A	XP_038416771.1:p.Val110Ile	391	328	110	V/I	Gtc/Atc	.	.	-1	.	SNV	XP_038416771	UU_Cfam_GSD_1.0_ROSY.refSeq.ensformat.gtf.gz
chr17:13887279	chr17	13887279	G	A	1	A	missense_variant	MODERATE	RDH14	Transcript	XM_038560843	protein_coding	1/2	.	XM_038560843.1:c.317C>T	XP_038416771.1:p.Ala106Val	380	317	106	A/V	gCc/gTc	.	.	-1	.	SNV	XP_038416771	UU_Cfam_GSD_1.0_ROSY.refSeq.ensformat.gtf.gz
chr17:13887282	chr17	13887282	G	C	1	C	missense_variant	MODERATE	RDH14	Transcript	XM_038560843	protein_coding	1/2	.	XM_038560843.1:c.314C>G	XP_038416771.1:p.Ala105Gly	377	314	105	A/G	gCg/gGg	.	.	-1	.	SNV	XP_038416771	UU_Cfam_GSD_1.0_ROSY.refSeq.ensformat.gtf.gz
chr17:13887286	chr17	13887286	C	T	1	T	missense_variant	MODERATE	RDH14	Transcript	XM_038560843	protein_coding	1/2	.	XM_038560843.1:c.310G>A	XP_038416771.1:p.Gly104Ser	373	310	104	G/S	Ggc/Agc	.	.	-1	.	SNV	XP_038416771	UU_Cfam_GSD_1.0_ROSY.refSeq.ensformat.gtf.gz
chr17:13887289	chr17	13887289	CGTCAGA	C	2	-	inframe_deletion	MODERATE	RDH14	Transcript	XM_038560843	protein_coding	1/2	.	XM_038560843.1:c.301_306del	XP_038416771.1:p.Ser101_Asp102del	364-369	301-306	101-102	SD/-	TCTGAC/-	.	.	-1	.	deletion	XP_038416771	UU_Cfam_GSD_1.0_ROSY.refSeq.ensformat.gtf.gz
chr17:13887304	chr17	13887304	C	CTGG	2	TGG	inframe_insertion	MODERATE	RDH14	Transcript	XM_038560843	protein_coding	1/2	.	XM_038560843.1:c.291_292insCCA	XP_038416771.1:p.Arg97_Glu98insPro	354-355	291-292	97-98	-/P	-/CCA	.	.	-1	.	insertion	XP_038416771	UU_Cfam_GSD_1.0_ROSY.refSeq.ensformat.gtf.gz
chr17:13887307	chr17	13887307	G	C	2	C	missense_variant	MODERATE	RDH14	Transcript	XM_038560843	protein_coding	1/2	.	XM_038560843.1:c.289C>G	XP_038416771.1:p.Arg97Gly	352	289	97	R/G	Cgc/Ggc	.	.	-1	.	SNV	XP_038416771	UU_Cfam_GSD_1.0_ROSY.refSeq.ensformat.gtf.gz
chr17:13887309	chr17	13887309	C	CACT	2	ACT	protein_altering_variant	MODERATE	RDH14	Transcript	XM_038560843	protein_coding	1/2	.	XM_038560843.1:c.286_287insAGT	XP_038416771.1:p.Gly96delinsGluCys	349-350	286-287	96	G/EC	ggc/gAGTgc	.	.	-1	.	insertion	XP_038416771	UU_Cfam_GSD_1.0_ROSY.refSeq.ensformat.gtf.gz
chr17:13887312	chr17	13887312	C	G	2	G	missense_variant	MODERATE	RDH14	Transcript	XM_038560843	protein_coding	1/2	.	XM_038560843.1:c.284G>C	XP_038416771.1:p.Gly95Ala	347	284	95	G/A	gGg/gCg	.	.	-1	.	SNV	XP_038416771	UU_Cfam_GSD_1.0_ROSY.refSeq.ensformat.gtf.gz
chr17:49846602	chr17	49846602	C	T	1	T	missense_variant	MODERATE	ALMS1	Transcript	XM_038561747	protein_coding	19/26	.	XM_038561747.1:c.12520G>A	XP_038417675.1:p.Val4174Ile	12572	12520	4174	V/I	Gtt/Att	.	.	-1	.	SNV	XP_038417675	UU_Cfam_GSD_1.0_ROSY.refSeq.ensformat.gtf.gz
chr17:55770004	chr17	55770004	C	T	1	T	missense_variant	MODERATE	WDR3	Transcript	XM_038561901	protein_coding	15/27	.	XM_038561901.1:c.1666C>T	XP_038417829.1:p.Arg556Cys	1954	1666	556	R/C	Cgt/Tgt	.	.	1	.	SNV	XP_038417829	UU_Cfam_GSD_1.0_ROSY.refSeq.ensformat.gtf.gz
chr17:60793641	chr17	60793641	G	GACCACC,GACCACCACC	1,1	ACCACC	inframe_insertion	MODERATE	C17H1orf56	Transcript	XM_038562207	protein_coding	1/2	.	XM_038562207.1:c.845_850dup	XP_038418135.1:p.Thr282_Thr283dup	940-941	825-826	275-276	-/TT	-/ACCACC	.	.	1	.	insertion	XP_038418135	UU_Cfam_GSD_1.0_ROSY.refSeq.ensformat.gtf.gz
chr18:54868899	chr18	54868899	G	A	1	A	missense_variant	MODERATE	SCGB2A2_2	Transcript	XM_038562521	protein_coding	2/2	.	XM_038562521.1:c.209C>T	XP_038418449.1:p.Ser70Leu	209	209	70	S/L	tCg/tTg	.	.	-1	.	SNV	XP_038418449	UU_Cfam_GSD_1.0_ROSY.refSeq.ensformat.gtf.gz
chr18:55342877	chr18	55342877	A	G	1	G	missense_variant	MODERATE	DAGLA	Transcript	XM_038564358	protein_coding	18/20	.	XM_038564358.1:c.1922T>C	XP_038420286.1:p.Ile641Thr	3085	1922	641	I/T	aTc/aCc	.	.	-1	.	SNV	XP_038420286	UU_Cfam_GSD_1.0_ROSY.refSeq.ensformat.gtf.gz
chr18:55342881	chr18	55342881	C	G	1	G	missense_variant	MODERATE	DAGLA	Transcript	XM_038564358	protein_coding	18/20	.	XM_038564358.1:c.1918G>C	XP_038420286.1:p.Val640Leu	3081	1918	640	V/L	Gtg/Ctg	.	.	-1	.	SNV	XP_038420286	UU_Cfam_GSD_1.0_ROSY.refSeq.ensformat.gtf.gz
chr19:23819165	chr19	23819165	T	C	1	C	missense_variant	MODERATE	UGGT1	Transcript	XM_038564808	protein_coding	22/41	.	XM_038564808.1:c.2192A>G	XP_038420736.1:p.Asp731Gly	2412	2192	731	D/G	gAt/gGt	.	.	-1	.	SNV	XP_038420736	UU_Cfam_GSD_1.0_ROSY.refSeq.ensformat.gtf.gz
chr20:57228314	chr20	57228314	G	A	2	A	missense_variant	MODERATE	LINGO3	Transcript	XM_038565346	protein_coding	1/1	.	XM_038565346.1:c.1360G>A	XP_038421274.1:p.Ala454Thr	1360	1360	454	A/T	Gcg/Acg	.	.	1	.	SNV	XP_038421274	UU_Cfam_GSD_1.0_ROSY.refSeq.ensformat.gtf.gz
chr20:58328943	chr20	58328943	C	T	1	T	missense_variant	MODERATE	PALM	Transcript	XM_038568055	protein_coding	9/9	.	XM_038568055.1:c.1066G>A	XP_038423983.1:p.Ala356Thr	1224	1066	356	A/T	Gcg/Acg	.	.	-1	.	SNV	XP_038423983	UU_Cfam_GSD_1.0_ROSY.refSeq.ensformat.gtf.gz
chr21:29048977	chr21	29048977	C	G	1	G	missense_variant	MODERATE	LOC485282	Transcript	XM_038568112	protein_coding	1/2	.	XM_038568112.1:c.8C>G	XP_038424040.1:p.Ser3Cys	8	8	3	S/C	tCt/tGt	.	.	1	.	SNV	XP_038424040	UU_Cfam_GSD_1.0_ROSY.refSeq.ensformat.gtf.gz
chr23:3105119	chr23	3105119	C	T	1	T	missense_variant	MODERATE	SNRK	Transcript	XM_038570268	protein_coding	7/7	.	XM_038570268.1:c.1658G>A	XP_038426196.1:p.Arg553Gln	2004	1658	553	R/Q	cGg/cAg	.	.	-1	.	SNV	XP_038426196	UU_Cfam_GSD_1.0_ROSY.refSeq.ensformat.gtf.gz
chr23:4388623	chr23	4388623	C	CGCCACTAACAATTTTGTCTTTAATAAGGGACTTGCAACAAAGCATT	1	GCCACTAACAATTTTGTCTTTAATAAGGGACTTGCAACAAAGCATT	frameshift_variant	HIGH	PDCD6IP	Transcript	XM_038570338	protein_coding	16/18	.	XM_038570338.1:c.2158_2159insCTAACAATTTTGTCTTTAATAAGGGACTTGCAACAAAGCATTGCCA	XP_038426266.1:p.Arg720ThrfsTer19	2240-2241	2154-2155	718-719	-/ATNNFVFNKGLATKHX	-/GCCACTAACAATTTTGTCTTTAATAAGGGACTTGCAACAAAGCATT	.	.	1	.	insertion	XP_038426266	UU_Cfam_GSD_1.0_ROSY.refSeq.ensformat.gtf.gz
chr23:12204807	chr23	12204807	C	G	1	G	missense_variant	MODERATE	CYP8B1	Transcript	XM_038570587	protein_coding	1/2	.	XM_038570587.1:c.1353G>C	XP_038426515.1:p.Lys451Asn	1474	1353	451	K/N	aaG/aaC	.	.	-1	.	SNV	XP_038426515	UU_Cfam_GSD_1.0_ROSY.refSeq.ensformat.gtf.gz
chr23:28015177	chr23	28015177	C	CGAGGAGAGAAGGGGGCAAAGGGAATCAGAGGGAGGAGGGTAAGAACCAAAGGAATTTCACAAGGTCTATA	1	GAGGAGAGAAGGGGGCAAAGGGAATCAGAGGGAGGAGGGTAAGAACCAAAGGAATTTCACAAGGTCTATA	stop_gained&frameshift_variant	HIGH	LOC610614	Transcript	XM_038570811	protein_coding	28/38	.	XM_038570811.1:c.5097_5130+36dup	.	5217-5218	5092-5093	1698	R/RGEKGAKGIRGRRVRTKGISQGL*X	cga/cGAGGAGAGAAGGGGGCAAAGGGAATCAGAGGGAGGAGGGTAAGAACCAAAGGAATTTCACAAGGTCTATAga	.	.	1	.	insertion	XP_038426739	UU_Cfam_GSD_1.0_ROSY.refSeq.ensformat.gtf.gz
chr23:52525792	chr23	52525792	G	A	1	A	missense_variant	MODERATE	LXN	Transcript	XM_038571317	protein_coding	4/6	.	XM_038571317.1:c.458C>T	XP_038427245.1:p.Thr153Met	495	458	153	T/M	aCg/aTg	.	.	-1	.	SNV	XP_038427245	UU_Cfam_GSD_1.0_ROSY.refSeq.ensformat.gtf.gz
chr24:12167487	chr24	12167487	C	G	1	G	missense_variant	MODERATE	SLX4IP	Transcript	XM_038571615	protein_coding	11/11	.	XM_038571615.1:c.1210G>C	XP_038427543.1:p.Gly404Arg	2331	1210	404	G/R	Ggc/Cgc	.	.	-1	.	SNV	XP_038427543	UU_Cfam_GSD_1.0_ROSY.refSeq.ensformat.gtf.gz
chr24:12167489	chr24	12167489	C	A	1	A	missense_variant	MODERATE	SLX4IP	Transcript	XM_038571615	protein_coding	11/11	.	XM_038571615.1:c.1208G>T	XP_038427543.1:p.Arg403Ile	2329	1208	403	R/I	aGa/aTa	.	.	-1	.	SNV	XP_038427543	UU_Cfam_GSD_1.0_ROSY.refSeq.ensformat.gtf.gz
chr24:12167497	chr24	12167497	C	G	1	G	missense_variant	MODERATE	SLX4IP	Transcript	XM_038571615	protein_coding	11/11	.	XM_038571615.1:c.1200G>C	XP_038427543.1:p.Lys400Asn	2321	1200	400	K/N	aaG/aaC	.	.	-1	.	SNV	XP_038427543	UU_Cfam_GSD_1.0_ROSY.refSeq.ensformat.gtf.gz
chr24:13163835	chr24	13163835	C	CGGAGGGAGGCGGCGGGACCGGGCGGGGGGGCGG	2	GGAGGGAGGCGGCGGGACCGGGCGGGGGGGCGG	inframe_insertion	MODERATE	LOC119865624	Transcript	XM_038571631	protein_coding	2/2	.	XM_038571631.1:c.396_397insAGGCGGCGGGACCGGGCGGGGGGGCGGGGAGGG	XP_038427559.1:p.Gly132_Pro133insArgArgArgAspArgAlaGlyGlyArgGlyGly	913-914	390-391	130-131	-/GGRRRDRAGGR	-/GGAGGGAGGCGGCGGGACCGGGCGGGGGGGCGG	.	.	1	.	insertion	XP_038427559	UU_Cfam_GSD_1.0_ROSY.refSeq.ensformat.gtf.gz
chr24:25060988	chr24	25060988	C	T	1	T	missense_variant	MODERATE	SPAG4	Transcript	XM_038572133	protein_coding	1/12	.	XM_038572133.1:c.131C>T	XP_038428061.1:p.Pro44Leu	208	131	44	P/L	cCg/cTg	.	.	1	.	SNV	XP_038428061	UU_Cfam_GSD_1.0_ROSY.refSeq.ensformat.gtf.gz
chr25:11290789	chr25	11290789	T	A	2	A	missense_variant	MODERATE	FLT1	Transcript	XM_038573380	protein_coding	1/30	.	XM_038573380.1:c.34T>A	XP_038429308.1:p.Cys12Ser	123	34	12	C/S	Tgc/Agc	.	.	1	.	SNV	XP_038429308	UU_Cfam_GSD_1.0_ROSY.refSeq.ensformat.gtf.gz
chr25:50822435	chr25	50822435	G	GCGGGCAGCCAGGGTGCTGGGGT	1	CGGGCAGCCAGGGTGCTGGGGT	frameshift_variant	HIGH	ANKMY1	Transcript	XM_038574402	protein_coding	17/17	.	XM_038574402.1:c.3007_3008insACCCCAGCACCCTGGCTGCCCG	XP_038430330.1:p.Ala1003AspfsTer34	3125-3126	3007-3008	1003	A/DPSTLAARX	gcc/gACCCCAGCACCCTGGCTGCCCGcc	.	.	-1	.	insertion	XP_038430330	UU_Cfam_GSD_1.0_ROSY.refSeq.ensformat.gtf.gz
chr26:38247	chr26	38247	G	GGCTCTTGAGGCCACCAGGGCAGAGGGAGGGAGGTGGTGGATTCCTGGACAAGGACAGTGAAGAGGTGGTTACCACCCGTTGGCGAACCTCTCTGGGGAAGTTCCA	1	GCTCTTGAGGCCACCAGGGCAGAGGGAGGGAGGTGGTGGATTCCTGGACAAGGACAGTGAAGAGGTGGTTACCACCCGTTGGCGAACCTCTCTGGGGAAGTTCCA	inframe_insertion	MODERATE	ANHX	Transcript	XM_038574538	protein_coding	4/10	.	XM_038574538.1:c.420_421insTGGAACTTCCCCAGAGAGGTTCGCCAACGGGTGGTAACCACCTCTTCACTGTCCTTGTCCAGGAATCCACCACCTCCCTCCCTCTGCCCTGGTGGCCTCAAGAGC	XP_038430466.1:p.Ser140_Arg141insTrpAsnPheProArgGluValArgGlnArgValValThrThrSerSerLeuSerLeuSerArgAsnProProProProSerLeuCysProGlyGlyLeuLysSer	537-538	420-421	140-141	-/WNFPREVRQRVVTTSSLSLSRNPPPPSLCPGGLKS	-/TGGAACTTCCCCAGAGAGGTTCGCCAACGGGTGGTAACCACCTCTTCACTGTCCTTGTCCAGGAATCCACCACCTCCCTCCCTCTGCCCTGGTGGCCTCAAGAGC	.	.	-1	.	insertion	XP_038430466	UU_Cfam_GSD_1.0_ROSY.refSeq.ensformat.gtf.gz
chr26:13744439	chr26	13744439	G	A	1	A	missense_variant	MODERATE	SPRING1	Transcript	XM_038575212	protein_coding	1/4	.	XM_038575212.1:c.77C>T	XP_038431140.1:p.Pro26Leu	77	77	26	P/L	cCt/cTt	.	.	-1	.	SNV	XP_038431140	UU_Cfam_GSD_1.0_ROSY.refSeq.ensformat.gtf.gz
chr26:33222083	chr26	33222083	G	T	1	T	missense_variant	MODERATE	LOC119877565	Transcript	XM_038574516	protein_coding	2/2	.	XM_038574516.1:c.1925C>A	XP_038430444.1:p.Pro642Gln	1925	1925	642	P/Q	cCg/cAg	.	.	-1	.	SNV	XP_038430444	UU_Cfam_GSD_1.0_ROSY.refSeq.ensformat.gtf.gz
chr27:613475	chr27	613475	G	A	1	A	missense_variant	MODERATE	MICAL3	Transcript	XM_038576205	protein_coding	38/42	.	XM_038576205.1:c.6334G>A	XP_038432133.1:p.Ala2112Thr	6592	6334	2112	A/T	Gcg/Acg	.	.	1	.	SNV	XP_038432133	UU_Cfam_GSD_1.0_ROSY.refSeq.ensformat.gtf.gz
chr27:31826068	chr27	31826068	T	TTCCGATCAAATATGTTCATGATGCCAGAGACACAGCC	1	TCCGATCAAATATGTTCATGATGCCAGAGACACAGCC	stop_gained&frameshift_variant	HIGH	LOC102153358	Transcript	XM_038577252	protein_coding	1/2	.	XM_038577252.1:c.19_20insGGCTGTGTCTCTGGCATCATGAACATATTTGATCGGA	XP_038433180.1:p.Lys7ArgfsTer11	24-25	19-20	7	K/RLCLWHHEHI*SEX	aag/aGGCTGTGTCTCTGGCATCATGAACATATTTGATCGGAag	.	.	-1	.	insertion	XP_038433180	UU_Cfam_GSD_1.0_ROSY.refSeq.ensformat.gtf.gz
chr27:46424874	chr27	46424874	TC	T	1	-	frameshift_variant	HIGH	OR6C75	Transcript	NM_001389060	protein_coding	1/1	.	NM_001389060.1:c.257del	NP_001375989.1:p.Gly86GlufsTer22	257	257	86	G/X	gGa/ga	.	.	-1	.	deletion	NP_001375989	UU_Cfam_GSD_1.0_ROSY.refSeq.ensformat.gtf.gz
chr28:4788846	chr28	4788846	C	A	1	A	missense_variant	MODERATE	KIF20B	Transcript	XM_038578168	protein_coding	22/34	.	XM_038578168.1:c.3847C>A	XP_038434096.1:p.His1283Asn	4078	3847	1283	H/N	Cat/Aat	.	.	1	.	SNV	XP_038434096	UU_Cfam_GSD_1.0_ROSY.refSeq.ensformat.gtf.gz
chr28:9778637	chr28	9778637	T	G	1	G	missense_variant	MODERATE	ZNF518A	Transcript	XM_038578371	protein_coding	6/6	.	XM_038578371.1:c.2718T>G	XP_038434299.1:p.Asp906Glu	3382	2718	906	D/E	gaT/gaG	.	.	1	.	SNV	XP_038434299	UU_Cfam_GSD_1.0_ROSY.refSeq.ensformat.gtf.gz
chr28:11040135	chr28	11040135	T	TGAGCCACCAGAGCCACCCAAGCCATCAGAGCTACCCAAGCCATCCGAGCCACCCAAGCCACCA	1	GAGCCACCAGAGCCACCCAAGCCATCAGAGCTACCCAAGCCATCCGAGCCACCCAAGCCACCA	inframe_insertion	MODERATE	C28H10orf62	Transcript	XM_038578436	protein_coding	1/1	.	XM_038578436.1:c.672_673insCAGAGCCACCCAAGCCATCAGAGCTACCCAAGCCATCCGAGCCACCCAAGCCACCAGAGCCAC	XP_038434364.1:p.His224_Ser225insGlnSerHisProSerHisGlnSerTyrProSerHisProSerHisProSerHisGlnSerHis	1291-1292	665-666	222	L/LSHQSHPSHQSYPSHPSHPSHQ	ctg/ctGAGCCACCAGAGCCACCCAAGCCATCAGAGCTACCCAAGCCATCCGAGCCACCCAAGCCACCAg	.	.	1	.	insertion	XP_038434364	UU_Cfam_GSD_1.0_ROSY.refSeq.ensformat.gtf.gz
chr28:40768499	chr28	40768499	G	A	1	A	missense_variant	MODERATE	STK32C	Transcript	XM_038579172	protein_coding	1/12	.	XM_038579172.1:c.230C>T	XP_038435100.1:p.Ala77Val	230	230	77	A/V	gCg/gTg	.	.	-1	.	SNV	XP_038435100	UU_Cfam_GSD_1.0_ROSY.refSeq.ensformat.gtf.gz
chr29:22964434	chr29	22964434	G	A	1	A	missense_variant	MODERATE	TMEM70	Transcript	XM_038579856	protein_coding	1/4	.	XM_038579856.1:c.65G>A	XP_038435784.1:p.Arg22Gln	65	65	22	R/Q	cGg/cAg	.	.	1	.	SNV	XP_038435784	UU_Cfam_GSD_1.0_ROSY.refSeq.ensformat.gtf.gz
chr30:21530046	chr30	21530046	C	CT	1	T	frameshift_variant&splice_region_variant	HIGH	NEDD4	Transcript	XM_038580487	protein_coding	3/29	.	XM_038580487.1:c.197dup	XP_038436415.1:p.Thr67AspfsTer8	310-311	197-198	66	K/KX	aag/aaAg	.	.	-1	.	insertion	XP_038436415	UU_Cfam_GSD_1.0_ROSY.refSeq.ensformat.gtf.gz
chr30:28269969	chr30	28269969	T	A	1	A	missense_variant	MODERATE	APH1B	Transcript	XM_038580632	protein_coding	2/7	.	XM_038580632.1:c.119T>A	XP_038436560.1:p.Phe40Tyr	203	119	40	F/Y	tTt/tAt	.	.	1	.	SNV	XP_038436560	UU_Cfam_GSD_1.0_ROSY.refSeq.ensformat.gtf.gz
chr31:31254100	chr31	31254100	G	C	1	C	missense_variant	MODERATE	MORC3	Transcript	XM_038581448	protein_coding	15/17	.	XM_038581448.1:c.1791G>C	XP_038437376.1:p.Lys597Asn	1903	1791	597	K/N	aaG/aaC	.	.	1	.	SNV	XP_038437376	UU_Cfam_GSD_1.0_ROSY.refSeq.ensformat.gtf.gz
chr31:38802108	chr31	38802108	C	CTTGCCACGGGGCCCACGGTGGGGCAGCAGTTG	1	TTGCCACGGGGCCCACGGTGGGGCAGCAGTTG	frameshift_variant	HIGH	LOC119877767	Transcript	XM_038581158	protein_coding	10/14	.	XM_038581158.1:c.1993_1994insTTGCCACGGGGCCCACGGTGGGGCAGCAGTTG	XP_038437086.1:p.Pro665LeufsTer33	1993-1994	1993-1994	665	P/LATGPTVGQQLX	cct/cTTGCCACGGGGCCCACGGTGGGGCAGCAGTTGct	.	.	1	.	insertion	XP_038437086	UU_Cfam_GSD_1.0_ROSY.refSeq.ensformat.gtf.gz
chr32:5664677	chr32	5664677	A	ATCTTCTGGTAGTGGGCCGGCTGGTTTGGTTAGGATTCC	1	TCTTCTGGTAGTGGGCCGGCTGGTTTGGTTAGGATTCC	stop_gained&frameshift_variant&splice_region_variant	HIGH	UGT8	Transcript	XM_038581780	protein_coding	4/7	.	XM_038581780.1:c.824_825insGGAATCCTAACCAAACCAGCCGGCCCACTACCAGAAGA	XP_038437708.1:p.Asp275GlufsTer4	1083-1084	824-825	275	D/EES*PNQPAHYQKX	gat/gaGGAATCCTAACCAAACCAGCCGGCCCACTACCAGAAGAt	.	.	-1	.	insertion	XP_038437708	UU_Cfam_GSD_1.0_ROSY.refSeq.ensformat.gtf.gz
chr32:18851921	chr32	18851921	A	G	1	G	missense_variant	MODERATE	EIF4E	Transcript	XM_038582061	protein_coding	7/7	.	XM_038582061.1:c.670A>G	XP_038437989.1:p.Thr224Ala	685	670	224	T/A	Act/Gct	.	.	1	.	SNV	XP_038437989	UU_Cfam_GSD_1.0_ROSY.refSeq.ensformat.gtf.gz
chr35:25406058	chr35	25406058	A	G	1	G	missense_variant	MODERATE	H2AC4	Transcript	XM_038584349	protein_coding	1/1	.	XM_038584349.1:c.164T>C	XP_038440277.1:p.Val55Ala	204	164	55	V/A	gTg/gCg	.	.	-1	.	SNV	XP_038440277	UU_Cfam_GSD_1.0_ROSY.refSeq.ensformat.gtf.gz
chr36:17628502	chr36	17628502	T	C	1	C	missense_variant	MODERATE	RAPGEF4	Transcript	XM_038584850	protein_coding	30/31	.	XM_038584850.1:c.2861T>C	XP_038440778.1:p.Ile954Thr	2947	2861	954	I/T	aTt/aCt	.	.	1	.	SNV	XP_038440778	UU_Cfam_GSD_1.0_ROSY.refSeq.ensformat.gtf.gz
chr36:17628504	chr36	17628504	G	A	1	A	missense_variant	MODERATE	RAPGEF4	Transcript	XM_038584850	protein_coding	30/31	.	XM_038584850.1:c.2863G>A	XP_038440778.1:p.Ala955Thr	2949	2863	955	A/T	Gca/Aca	.	.	1	.	SNV	XP_038440778	UU_Cfam_GSD_1.0_ROSY.refSeq.ensformat.gtf.gz
chr36:30617134	chr36	30617134	G	GA	1	A	frameshift_variant&splice_region_variant	HIGH	GULP1	Transcript	XM_038585068	protein_coding	.	.	XM_038585068.1:c.517dup	XP_038440996.1:p.Ile173AsnfsTer12	839-840	516-517	172-173	-/X	-/A	.	.	1	.	insertion	XP_038440996	UU_Cfam_GSD_1.0_ROSY.refSeq.ensformat.gtf.gz
chr36:30634579	chr36	30634579	A	AGGAGG	1	GGAGG	frameshift_variant&splice_region_variant	HIGH	GULP1	Transcript	XM_038585068	protein_coding	12/13	.	XM_038585068.1:c.1068+1_1068+2insAGGGG	.	1390-1391	1067-1068	356	Q/QEX	cag/caGGAGGg	.	.	1	.	insertion	XP_038440996	UU_Cfam_GSD_1.0_ROSY.refSeq.ensformat.gtf.gz
chr37:6918733	chr37	6918733	T	C	1	C	missense_variant	MODERATE	HSPE1	Transcript	XM_038585253	protein_coding	2/8	.	XM_038585253.1:c.85T>C	XP_038441181.1:p.Ser29Pro	194	85	29	S/P	Tct/Cct	.	.	1	.	SNV	XP_038441181	UU_Cfam_GSD_1.0_ROSY.refSeq.ensformat.gtf.gz
chrX:3267618	chrX	3267618	A	G	1	G	missense_variant	MODERATE	LOC102151328	Transcript	XM_038586738	protein_coding	1/2	.	XM_038586738.1:c.122T>C	XP_038442666.1:p.Val41Ala	164	122	41	V/A	gTc/gCc	.	.	-1	.	SNV	XP_038442666	UU_Cfam_GSD_1.0_ROSY.refSeq.ensformat.gtf.gz
chrX:3267620	chrX	3267620	C	T	1	T	missense_variant	MODERATE	LOC102151328	Transcript	XM_038586738	protein_coding	1/2	.	XM_038586738.1:c.120G>A	XP_038442666.1:p.Met40Ile	162	120	40	M/I	atG/atA	.	.	-1	.	SNV	XP_038442666	UU_Cfam_GSD_1.0_ROSY.refSeq.ensformat.gtf.gz
chrX:3267621	chrX	3267621	A	G	1	G	missense_variant	MODERATE	LOC102151328	Transcript	XM_038586738	protein_coding	1/2	.	XM_038586738.1:c.119T>C	XP_038442666.1:p.Met40Thr	161	119	40	M/T	aTg/aCg	.	.	-1	.	SNV	XP_038442666	UU_Cfam_GSD_1.0_ROSY.refSeq.ensformat.gtf.gz
chrX:32176372	chrX	32176372	A	G	1	G	missense_variant	MODERATE	LOC608684	Transcript	XM_038586490	protein_coding	1/1	.	XM_038586490.1:c.383A>G	XP_038442418.1:p.Lys128Arg	387	383	128	K/R	aAg/aGg	.	.	1	.	SNV	XP_038442418	UU_Cfam_GSD_1.0_ROSY.refSeq.ensformat.gtf.gz
chrX:32176391	chrX	32176391	G	C	1	C	missense_variant	MODERATE	LOC608684	Transcript	XM_038586490	protein_coding	1/1	.	XM_038586490.1:c.402G>C	XP_038442418.1:p.Leu134Phe	406	402	134	L/F	ttG/ttC	.	.	1	.	SNV	XP_038442418	UU_Cfam_GSD_1.0_ROSY.refSeq.ensformat.gtf.gz
chrX:32176392	chrX	32176392	C	T	1	T	missense_variant	MODERATE	LOC608684	Transcript	XM_038586490	protein_coding	1/1	.	XM_038586490.1:c.403C>T	XP_038442418.1:p.Leu135Phe	407	403	135	L/F	Ctt/Ttt	.	.	1	.	SNV	XP_038442418	UU_Cfam_GSD_1.0_ROSY.refSeq.ensformat.gtf.gz
chrX:32987292	chrX	32987292	T	C	1	C	missense_variant	MODERATE	SYTL5	Transcript	XM_038588784	protein_coding	10/19	.	XM_038588784.1:c.1037T>C	XP_038444712.1:p.Leu346Ser	1501	1037	346	L/S	tTa/tCa	.	.	1	.	SNV	XP_038444712	UU_Cfam_GSD_1.0_ROSY.refSeq.ensformat.gtf.gz
chrX:32987296	chrX	32987296	T	G	1	G	missense_variant	MODERATE	SYTL5	Transcript	XM_038588784	protein_coding	10/19	.	XM_038588784.1:c.1041T>G	XP_038444712.1:p.Asp347Glu	1505	1041	347	D/E	gaT/gaG	.	.	1	.	SNV	XP_038444712	UU_Cfam_GSD_1.0_ROSY.refSeq.ensformat.gtf.gz
chrX:32987297	chrX	32987297	A	G	1	G	missense_variant	MODERATE	SYTL5	Transcript	XM_038588784	protein_coding	10/19	.	XM_038588784.1:c.1042A>G	XP_038444712.1:p.Asn348Asp	1506	1042	348	N/D	Aat/Gat	.	.	1	.	SNV	XP_038444712	UU_Cfam_GSD_1.0_ROSY.refSeq.ensformat.gtf.gz
chrX:32987307	chrX	32987307	A	G	1	G	missense_variant	MODERATE	SYTL5	Transcript	XM_038588784	protein_coding	10/19	.	XM_038588784.1:c.1052A>G	XP_038444712.1:p.Asn351Ser	1516	1052	351	N/S	aAc/aGc	.	.	1	.	SNV	XP_038444712	UU_Cfam_GSD_1.0_ROSY.refSeq.ensformat.gtf.gz
chrX:46020756	chrX	46020756	T	C	1	C	missense_variant	MODERATE	PHF8	Transcript	XM_038587510	protein_coding	13/24	.	XM_038587510.1:c.1586A>G	XP_038443438.1:p.Asn529Ser	2385	1586	529	N/S	aAt/aGt	.	.	-1	.	SNV	XP_038443438	UU_Cfam_GSD_1.0_ROSY.refSeq.ensformat.gtf.gz
chrX:79874312	chrX	79874312	A	G	1	G	missense_variant	MODERATE	IL1RAPL2	Transcript	XM_038588825	protein_coding	10/10	.	XM_038588825.1:c.1930A>G	XP_038444753.1:p.Asn644Asp	1930	1930	644	N/D	Aat/Gat	.	.	1	.	SNV	XP_038444753	UU_Cfam_GSD_1.0_ROSY.refSeq.ensformat.gtf.gz
chrX:79874319	chrX	79874319	T	A	1	A	missense_variant	MODERATE	IL1RAPL2	Transcript	XM_038588825	protein_coding	10/10	.	XM_038588825.1:c.1937T>A	XP_038444753.1:p.Leu646Gln	1937	1937	646	L/Q	cTg/cAg	.	.	1	.	SNV	XP_038444753	UU_Cfam_GSD_1.0_ROSY.refSeq.ensformat.gtf.gz
chrX:79874340	chrX	79874340	G	A	1	A	missense_variant	MODERATE	IL1RAPL2	Transcript	XM_038588825	protein_coding	10/10	.	XM_038588825.1:c.1958G>A	XP_038444753.1:p.Arg653His	1958	1958	653	R/H	cGc/cAc	.	.	1	.	SNV	XP_038444753	UU_Cfam_GSD_1.0_ROSY.refSeq.ensformat.gtf.gz
chrX:102417728	chrX	102417728	G	T	1	T	missense_variant	MODERATE	GPR119	Transcript	XM_038588293	protein_coding	1/1	.	XM_038588293.1:c.160C>A	XP_038444221.1:p.Leu54Ile	656	160	54	L/I	Ctt/Att	.	.	-1	.	SNV	XP_038444221	UU_Cfam_GSD_1.0_ROSY.refSeq.ensformat.gtf.gz
chrX:124076009	chrX	124076009	T	C	1	C	missense_variant	MODERATE	F8	Transcript	NM_001003212	protein_coding	14/26	.	NM_001003212.1:c.2692A>G	NP_001003212.1:p.Thr898Ala	2692	2692	898	T/A	Act/Gct	.	.	-1	.	SNV	NP_001003212	UU_Cfam_GSD_1.0_ROSY.refSeq.ensformat.gtf.gz
chrX:124076011	chrX	124076011	A	G	1	G	missense_variant	MODERATE	F8	Transcript	NM_001003212	protein_coding	14/26	.	NM_001003212.1:c.2690T>C	NP_001003212.1:p.Met897Thr	2690	2690	897	M/T	aTg/aCg	.	.	-1	.	SNV	NP_001003212	UU_Cfam_GSD_1.0_ROSY.refSeq.ensformat.gtf.gz
chrX:124076068	chrX	124076068	G	A	1	A	missense_variant	MODERATE	F8	Transcript	NM_001003212	protein_coding	14/26	.	NM_001003212.1:c.2633C>T	NP_001003212.1:p.Thr878Ile	2633	2633	878	T/I	aCa/aTa	.	.	-1	.	SNV	NP_001003212	UU_Cfam_GSD_1.0_ROSY.refSeq.ensformat.gtf.gz

## Sheet: Visual inspection of variants
	Visual confirmation	chrom	pos	ref	alt	allele count	allele	consequence	impact	gene	feature_type	feature	biotype	exon	intron	hgvsc	hgvsp	cdna_position	cds_position	protein_position	amino_acids	codons	existing_variation	distance	strand	flags	variant_class	ensp	source
chr2:4975364	confirmed	chr2	4975364	T	C	1	C	missense_variant	MODERATE	APBB1IP	Transcript	XM_038529748	protein_coding	11/14	.	XM_038529748.1:c.1181A>G	XP_038385676.1:p.Gln394Arg	1237	1181	394	Q/R	cAg/cGg	.	.	-1	.	SNV	XP_038385676	UU_Cfam_GSD_1.0_ROSY.refSeq.ensformat.gtf.gz
chr3:63345512	confirmed	chr3	63345512	G	A	1	A	missense_variant	MODERATE	FAM184B	Transcript	XM_038533310	protein_coding	2/18	.	XM_038533310.1:c.893G>A	XP_038389238.1:p.Arg298Lys	1066	893	298	R/K	aGg/aAg	.	.	1	.	SNV	XP_038389238	UU_Cfam_GSD_1.0_ROSY.refSeq.ensformat.gtf.gz
chr6:8847371	confirmed	chr6	8847371	C	A	1	A	missense_variant	MODERATE	SLC12A9	Transcript	XM_038539220	protein_coding	14/14	.	XM_038539220.1:c.2524G>T	XP_038395148.1:p.Val842Phe	2693	2524	842	V/F	Gtt/Ttt	.	.	-1	.	SNV	XP_038395148	UU_Cfam_GSD_1.0_ROSY.refSeq.ensformat.gtf.gz
chr6:24038512	confirmed	chr6	24038512	C	T	1	T	missense_variant	MODERATE	LOC479816	Transcript	XM_038540129	protein_coding	6/32	.	XM_038540129.1:c.665G>A	XP_038396057.1:p.Arg222Gln	839	665	222	R/Q	cGg/cAg	.	.	-1	.	SNV	XP_038396057	UU_Cfam_GSD_1.0_ROSY.refSeq.ensformat.gtf.gz
chr6:38566785	confirmed	chr6	38566785	C	T	1	T	missense_variant	MODERATE	IL32	Transcript	XM_038538877	protein_coding	3/7	.	XM_038538877.1:c.20G>A	XP_038394805.1:p.Arg7His	116	20	7	R/H	cGc/cAc	.	.	-1	.	SNV	XP_038394805	UU_Cfam_GSD_1.0_ROSY.refSeq.ensformat.gtf.gz
chr9:6380318	confirmed	chr9	6380318	G	A	1	A	missense_variant	MODERATE	HID1	Transcript	XM_038546643	protein_coding	14/19	.	XM_038546643.1:c.1822G>A	XP_038402571.1:p.Glu608Lys	1930	1822	608	E/K	Gag/Aag	.	.	1	.	SNV	XP_038402571	UU_Cfam_GSD_1.0_ROSY.refSeq.ensformat.gtf.gz
chr9:52007168	confirmed	chr9	52007168	C	CCT	2	CT	frameshift_variant	HIGH	SETX	Transcript	XM_038548937	protein_coding	11/27	.	XM_038548937.1:c.1160_1161dup	XP_038404865.1:p.Asn388LeufsTer10	1473-1474	1159-1160	387	P/PX	cct/cCTct	.	.	1	.	insertion	XP_038404865	UU_Cfam_GSD_1.0_ROSY.refSeq.ensformat.gtf.gz
chr9:55398733	confirmed	chr9	55398733	G	A	2	A	missense_variant&splice_region_variant	MODERATE	CIZ1	Transcript	XM_038549207	protein_coding	6/18	.	XM_038549207.1:c.790G>A	XP_038405135.1:p.Asp264Asn	846	790	264	D/N	Gac/Aac	.	.	1	.	SNV	XP_038405135	UU_Cfam_GSD_1.0_ROSY.refSeq.ensformat.gtf.gz
chr11:20668903	confirmed	chr11	20668903	A	T	1	T	missense_variant	MODERATE	SLC22A5	Transcript	XM_038552123	protein_coding	4/10	.	XM_038552123.1:c.776A>T	XP_038408051.1:p.His259Leu	837	776	259	H/L	cAt/cTt	.	.	1	.	SNV	XP_038408051	UU_Cfam_GSD_1.0_ROSY.refSeq.ensformat.gtf.gz
chr17:55770004	confirmed	chr17	55770004	C	T	1	T	missense_variant	MODERATE	WDR3	Transcript	XM_038561901	protein_coding	15/27	.	XM_038561901.1:c.1666C>T	XP_038417829.1:p.Arg556Cys	1954	1666	556	R/C	Cgt/Tgt	.	.	1	.	SNV	XP_038417829	UU_Cfam_GSD_1.0_ROSY.refSeq.ensformat.gtf.gz
chr18:54868899	confirmed	chr18	54868899	G	A	1	A	missense_variant	MODERATE	SCGB2A2_2	Transcript	XM_038562521	protein_coding	2/2	.	XM_038562521.1:c.209C>T	XP_038418449.1:p.Ser70Leu	209	209	70	S/L	tCg/tTg	.	.	-1	.	SNV	XP_038418449	UU_Cfam_GSD_1.0_ROSY.refSeq.ensformat.gtf.gz
chr20:57228314	confirmed	chr20	57228314	G	A	2	A	missense_variant	MODERATE	LINGO3	Transcript	XM_038565346	protein_coding	1/1	.	XM_038565346.1:c.1360G>A	XP_038421274.1:p.Ala454Thr	1360	1360	454	A/T	Gcg/Acg	.	.	1	.	SNV	XP_038421274	UU_Cfam_GSD_1.0_ROSY.refSeq.ensformat.gtf.gz
chr20:58328943	confirmed	chr20	58328943	C	T	1	T	missense_variant	MODERATE	PALM	Transcript	XM_038568055	protein_coding	9/9	.	XM_038568055.1:c.1066G>A	XP_038423983.1:p.Ala356Thr	1224	1066	356	A/T	Gcg/Acg	.	.	-1	.	SNV	XP_038423983	UU_Cfam_GSD_1.0_ROSY.refSeq.ensformat.gtf.gz
chr23:3105119	confirmed	chr23	3105119	C	T	1	T	missense_variant	MODERATE	SNRK	Transcript	XM_038570268	protein_coding	7/7	.	XM_038570268.1:c.1658G>A	XP_038426196.1:p.Arg553Gln	2004	1658	553	R/Q	cGg/cAg	.	.	-1	.	SNV	XP_038426196	UU_Cfam_GSD_1.0_ROSY.refSeq.ensformat.gtf.gz
chr23:52525792	confirmed	chr23	52525792	G	A	1	A	missense_variant	MODERATE	LXN	Transcript	XM_038571317	protein_coding	4/6	.	XM_038571317.1:c.458C>T	XP_038427245.1:p.Thr153Met	495	458	153	T/M	aCg/aTg	.	.	-1	.	SNV	XP_038427245	UU_Cfam_GSD_1.0_ROSY.refSeq.ensformat.gtf.gz
chr26:13744439	confirmed	chr26	13744439	G	A	1	A	missense_variant	MODERATE	SPRING1	Transcript	XM_038575212	protein_coding	1/4	.	XM_038575212.1:c.77C>T	XP_038431140.1:p.Pro26Leu	77	77	26	P/L	cCt/cTt	.	.	-1	.	SNV	XP_038431140	UU_Cfam_GSD_1.0_ROSY.refSeq.ensformat.gtf.gz
chr27:613475	confirmed	chr27	613475	G	A	1	A	missense_variant	MODERATE	MICAL3	Transcript	XM_038576205	protein_coding	38/42	.	XM_038576205.1:c.6334G>A	XP_038432133.1:p.Ala2112Thr	6592	6334	2112	A/T	Gcg/Acg	.	.	1	.	SNV	XP_038432133	UU_Cfam_GSD_1.0_ROSY.refSeq.ensformat.gtf.gz
chr27:46424874	confirmed	chr27	46424874	TC	T	1	-	frameshift_variant	HIGH	OR6C75	Transcript	NM_001389060	protein_coding	1/1	.	NM_001389060.1:c.257del	NP_001375989.1:p.Gly86GlufsTer22	257	257	86	G/X	gGa/ga	.	.	-1	.	deletion	NP_001375989	UU_Cfam_GSD_1.0_ROSY.refSeq.ensformat.gtf.gz
chr28:40768499	confirmed	chr28	40768499	G	A	1	A	missense_variant	MODERATE	STK32C	Transcript	XM_038579172	protein_coding	1/12	.	XM_038579172.1:c.230C>T	XP_038435100.1:p.Ala77Val	230	230	77	A/V	gCg/gTg	.	.	-1	.	SNV	XP_038435100	UU_Cfam_GSD_1.0_ROSY.refSeq.ensformat.gtf.gz
chr29:22964434	confirmed	chr29	22964434	G	A	1	A	missense_variant	MODERATE	TMEM70	Transcript	XM_038579856	protein_coding	1/4	.	XM_038579856.1:c.65G>A	XP_038435784.1:p.Arg22Gln	65	65	22	R/Q	cGg/cAg	.	.	1	.	SNV	XP_038435784	UU_Cfam_GSD_1.0_ROSY.refSeq.ensformat.gtf.gz
chr30:21530046	confirmed	chr30	21530046	C	CT	1	T	frameshift_variant&splice_region_variant	HIGH	NEDD4	Transcript	XM_038580487	protein_coding	3/29	.	XM_038580487.1:c.197dup	XP_038436415.1:p.Thr67AspfsTer8	310-311	197-198	66	K/KX	aag/aaAg	.	.	-1	.	insertion	XP_038436415	UU_Cfam_GSD_1.0_ROSY.refSeq.ensformat.gtf.gz
chr30:28269969	confirmed	chr30	28269969	T	A	1	A	missense_variant	MODERATE	APH1B	Transcript	XM_038580632	protein_coding	2/7	.	XM_038580632.1:c.119T>A	XP_038436560.1:p.Phe40Tyr	203	119	40	F/Y	tTt/tAt	.	.	1	.	SNV	XP_038436560	UU_Cfam_GSD_1.0_ROSY.refSeq.ensformat.gtf.gz
chr10:6996560	confirmed, SINE insertion	chr10	6996560	C	CATGGGATCCCTGGGTGGCGCAGCGGTTTGGCGCCTGCCTT	1	ATGGGATCCCTGGGTGGCGCAGCGGTTTGGCGCCTGCCTT	frameshift_variant	HIGH	LOC102156976	Transcript	XM_038549882	protein_coding	1/1	.	XM_038549882.1:c.20_21insATGGGATCCCTGGGTGGCGCAGCGGTTTGGCGCCTGCCTT	XP_038405810.1:p.Thr8TrpfsTer15	582-583	20-21	7	P/PWDPWVAQRFGACLX	cct/ccATGGGATCCCTGGGTGGCGCAGCGGTTTGGCGCCTGCCTTt	.	.	1	.	insertion	XP_038405810	UU_Cfam_GSD_1.0_ROSY.refSeq.ensformat.gtf.gz
chr25:11290789	confirmed, though low coverage	chr25	11290789	T	A	2	A	missense_variant	MODERATE	FLT1	Transcript	XM_038573380	protein_coding	1/30	.	XM_038573380.1:c.34T>A	XP_038429308.1:p.Cys12Ser	123	34	12	C/S	Tgc/Agc	.	.	1	.	SNV	XP_038429308	UU_Cfam_GSD_1.0_ROSY.refSeq.ensformat.gtf.gz
chr9:2755754	known duplication, not unique	chr9	2755754	G	GGGGGTGCTGGCCGTCCTGCTGCTGGTTCCCTGGAGCGTGGGTGGC	2	GGGGTGCTGGCCGTCCTGCTGCTGGTTCCCTGGAGCGTGGGTGGC	inframe_insertion	MODERATE	ENPP7	Transcript	XM_038546391	protein_coding	4/6	.	XM_038546391.1:c.1316_1317insGCCACCCACGCTCCAGGGAACCAGCAGCAGGACGGCCAGCACCCC	XP_038402319.1:p.Pro425_Pro439dup	1331-1332	1316-1317	439	P/PPPTLQGTSSRTASTP	ccc/ccGCCACCCACGCTCCAGGGAACCAGCAGCAGGACGGCCAGCACCCCc	.	.	-1	.	insertion	XP_038402319	UU_Cfam_GSD_1.0_ROSY.refSeq.ensformat.gtf.gz
chr23:28015177	known duplication, not unique	chr23	28015177	C	CGAGGAGAGAAGGGGGCAAAGGGAATCAGAGGGAGGAGGGTAAGAACCAAAGGAATTTCACAAGGTCTATA	1	GAGGAGAGAAGGGGGCAAAGGGAATCAGAGGGAGGAGGGTAAGAACCAAAGGAATTTCACAAGGTCTATA	stop_gained&frameshift_variant	HIGH	LOC610614	Transcript	XM_038570811	protein_coding	28/38	.	XM_038570811.1:c.5097_5130+36dup	.	5217-5218	5092-5093	1698	R/RGEKGAKGIRGRRVRTKGISQGL*X	cga/cGAGGAGAGAAGGGGGCAAAGGGAATCAGAGGGAGGAGGGTAAGAACCAAAGGAATTTCACAAGGTCTATAga	.	.	1	.	insertion	XP_038426739	UU_Cfam_GSD_1.0_ROSY.refSeq.ensformat.gtf.gz
chr12:36078131	known insertion, not unique	chr12	36078131	G	GTAAGTGTGTTCTTTTTTTTTTTTTTTTATTTTTTTATTTTTTATTTTTTATTTTATTTTATTTTTTTTT	1	TAAGTGTGTTCTTTTTTTTTTTTTTTTATTTTTTTATTTTTTATTTTTTATTTTATTTTATTTTTTTTT	splice_donor_variant	HIGH	CD109	Transcript	XM_038554537	protein_coding	.	32/32	XM_038554537.1:c.4162+13_4162+14insTTTTTTTTTTTTTTTATTTTTTTATTTTTTATTTTTTATTTTATTTTATTTTTTTTTTAAGTGTGTTCT	.	.	.	.	.	.	.	.	1	.	insertion	XP_038410465	UU_Cfam_GSD_1.0_ROSY.refSeq.ensformat.gtf.gz
chr23:4388623	known insertion, not unique	chr23	4388623	C	CGCCACTAACAATTTTGTCTTTAATAAGGGACTTGCAACAAAGCATT	1	GCCACTAACAATTTTGTCTTTAATAAGGGACTTGCAACAAAGCATT	frameshift_variant	HIGH	PDCD6IP	Transcript	XM_038570338	protein_coding	16/18	.	XM_038570338.1:c.2158_2159insCTAACAATTTTGTCTTTAATAAGGGACTTGCAACAAAGCATTGCCA	XP_038426266.1:p.Arg720ThrfsTer19	2240-2241	2154-2155	718-719	-/ATNNFVFNKGLATKHX	-/GCCACTAACAATTTTGTCTTTAATAAGGGACTTGCAACAAAGCATT	.	.	1	.	insertion	XP_038426266	UU_Cfam_GSD_1.0_ROSY.refSeq.ensformat.gtf.gz
chr25:50822435	known insertion, not unique	chr25	50822435	G	GCGGGCAGCCAGGGTGCTGGGGT	1	CGGGCAGCCAGGGTGCTGGGGT	frameshift_variant	HIGH	ANKMY1	Transcript	XM_038574402	protein_coding	17/17	.	XM_038574402.1:c.3007_3008insACCCCAGCACCCTGGCTGCCCG	XP_038430330.1:p.Ala1003AspfsTer34	3125-3126	3007-3008	1003	A/DPSTLAARX	gcc/gACCCCAGCACCCTGGCTGCCCGcc	.	.	-1	.	insertion	XP_038430330	UU_Cfam_GSD_1.0_ROSY.refSeq.ensformat.gtf.gz
chr26:38247	known insertion, not unique	chr26	38247	G	GGCTCTTGAGGCCACCAGGGCAGAGGGAGGGAGGTGGTGGATTCCTGGACAAGGACAGTGAAGAGGTGGTTACCACCCGTTGGCGAACCTCTCTGGGGAAGTTCCA	1	GCTCTTGAGGCCACCAGGGCAGAGGGAGGGAGGTGGTGGATTCCTGGACAAGGACAGTGAAGAGGTGGTTACCACCCGTTGGCGAACCTCTCTGGGGAAGTTCCA	inframe_insertion	MODERATE	ANHX	Transcript	XM_038574538	protein_coding	4/10	.	XM_038574538.1:c.420_421insTGGAACTTCCCCAGAGAGGTTCGCCAACGGGTGGTAACCACCTCTTCACTGTCCTTGTCCAGGAATCCACCACCTCCCTCCCTCTGCCCTGGTGGCCTCAAGAGC	XP_038430466.1:p.Ser140_Arg141insTrpAsnPheProArgGluValArgGlnArgValValThrThrSerSerLeuSerLeuSerArgAsnProProProProSerLeuCysProGlyGlyLeuLysSer	537-538	420-421	140-141	-/WNFPREVRQRVVTTSSLSLSRNPPPPSLCPGGLKS	-/TGGAACTTCCCCAGAGAGGTTCGCCAACGGGTGGTAACCACCTCTTCACTGTCCTTGTCCAGGAATCCACCACCTCCCTCCCTCTGCCCTGGTGGCCTCAAGAGC	.	.	-1	.	insertion	XP_038430466	UU_Cfam_GSD_1.0_ROSY.refSeq.ensformat.gtf.gz
chr4:8513294	poor coverage, variant only present in 1 sequence pair	chr4	8513294	CT	C	1	-	frameshift_variant	HIGH	EXOC8	Transcript	XM_038533911	protein_coding	1/1	.	XM_038533911.1:c.426del	XP_038389839.1:p.Ala144LeufsTer67	569	421	141	F/X	Ttt/tt	.	.	1	.	deletion	XP_038389839	UU_Cfam_GSD_1.0_ROSY.refSeq.ensformat.gtf.gz
chr9:55183847	poor coverage, variant only present in 1 sequence pair	chr9	55183847	CT	C	1	-	frameshift_variant	HIGH	ODF2	Transcript	XM_038549173	protein_coding	1/21	.	XM_038549173.1:c.31del	XP_038405101.1:p.Arg11GlyfsTer33	46	31	11	R/X	Agg/gg	.	.	-1	.	deletion	XP_038405101	UU_Cfam_GSD_1.0_ROSY.refSeq.ensformat.gtf.gz
chr12:68359078	poor coverage, variant only present in 1 sequence pair	chr12	68359078	A	G	2	G	missense_variant	MODERATE	REV3L	Transcript	XM_038554964	protein_coding	1/32	.	XM_038554964.1:c.50T>C	XP_038410892.1:p.Leu17Pro	145	50	17	L/P	cTg/cCg	.	.	-1	.	SNV	XP_038410892	UU_Cfam_GSD_1.0_ROSY.refSeq.ensformat.gtf.gz
chr17:13887268	poor coverage, variant only present in 1 sequence pair	chr17	13887268	C	T	1	T	missense_variant	MODERATE	RDH14	Transcript	XM_038560843	protein_coding	1/2	.	XM_038560843.1:c.328G>A	XP_038416771.1:p.Val110Ile	391	328	110	V/I	Gtc/Atc	.	.	-1	.	SNV	XP_038416771	UU_Cfam_GSD_1.0_ROSY.refSeq.ensformat.gtf.gz
chr17:13887279	poor coverage, variant only present in 1 sequence pair	chr17	13887279	G	A	1	A	missense_variant	MODERATE	RDH14	Transcript	XM_038560843	protein_coding	1/2	.	XM_038560843.1:c.317C>T	XP_038416771.1:p.Ala106Val	380	317	106	A/V	gCc/gTc	.	.	-1	.	SNV	XP_038416771	UU_Cfam_GSD_1.0_ROSY.refSeq.ensformat.gtf.gz
chr17:13887282	poor coverage, variant only present in 1 sequence pair	chr17	13887282	G	C	1	C	missense_variant	MODERATE	RDH14	Transcript	XM_038560843	protein_coding	1/2	.	XM_038560843.1:c.314C>G	XP_038416771.1:p.Ala105Gly	377	314	105	A/G	gCg/gGg	.	.	-1	.	SNV	XP_038416771	UU_Cfam_GSD_1.0_ROSY.refSeq.ensformat.gtf.gz
chr17:13887286	poor coverage, variant only present in 1 sequence pair	chr17	13887286	C	T	1	T	missense_variant	MODERATE	RDH14	Transcript	XM_038560843	protein_coding	1/2	.	XM_038560843.1:c.310G>A	XP_038416771.1:p.Gly104Ser	373	310	104	G/S	Ggc/Agc	.	.	-1	.	SNV	XP_038416771	UU_Cfam_GSD_1.0_ROSY.refSeq.ensformat.gtf.gz
chr17:13887289	poor coverage, variant only present in 1 sequence pair	chr17	13887289	CGTCAGA	C	2	-	inframe_deletion	MODERATE	RDH14	Transcript	XM_038560843	protein_coding	1/2	.	XM_038560843.1:c.301_306del	XP_038416771.1:p.Ser101_Asp102del	364-369	301-306	101-102	SD/-	TCTGAC/-	.	.	-1	.	deletion	XP_038416771	UU_Cfam_GSD_1.0_ROSY.refSeq.ensformat.gtf.gz
chr17:13887304	poor coverage, variant only present in 1 sequence pair	chr17	13887304	C	CTGG	2	TGG	inframe_insertion	MODERATE	RDH14	Transcript	XM_038560843	protein_coding	1/2	.	XM_038560843.1:c.291_292insCCA	XP_038416771.1:p.Arg97_Glu98insPro	354-355	291-292	97-98	-/P	-/CCA	.	.	-1	.	insertion	XP_038416771	UU_Cfam_GSD_1.0_ROSY.refSeq.ensformat.gtf.gz
chr17:13887307	poor coverage, variant only present in 1 sequence pair	chr17	13887307	G	C	2	C	missense_variant	MODERATE	RDH14	Transcript	XM_038560843	protein_coding	1/2	.	XM_038560843.1:c.289C>G	XP_038416771.1:p.Arg97Gly	352	289	97	R/G	Cgc/Ggc	.	.	-1	.	SNV	XP_038416771	UU_Cfam_GSD_1.0_ROSY.refSeq.ensformat.gtf.gz
chr17:13887309	poor coverage, variant only present in 1 sequence pair	chr17	13887309	C	CACT	2	ACT	protein_altering_variant	MODERATE	RDH14	Transcript	XM_038560843	protein_coding	1/2	.	XM_038560843.1:c.286_287insAGT	XP_038416771.1:p.Gly96delinsGluCys	349-350	286-287	96	G/EC	ggc/gAGTgc	.	.	-1	.	insertion	XP_038416771	UU_Cfam_GSD_1.0_ROSY.refSeq.ensformat.gtf.gz
chr17:13887312	poor coverage, variant only present in 1 sequence pair	chr17	13887312	C	G	2	G	missense_variant	MODERATE	RDH14	Transcript	XM_038560843	protein_coding	1/2	.	XM_038560843.1:c.284G>C	XP_038416771.1:p.Gly95Ala	347	284	95	G/A	gGg/gCg	.	.	-1	.	SNV	XP_038416771	UU_Cfam_GSD_1.0_ROSY.refSeq.ensformat.gtf.gz
chr36:30617134	retrogene insertion of GULP1 in intergenic region chr3:67,334,129-67,334,504, not unique	chr36	30617134	G	GA	1	A	frameshift_variant&splice_region_variant	HIGH	GULP1	Transcript	XM_038585068	protein_coding	.	.	XM_038585068.1:c.517dup	XP_038440996.1:p.Ile173AsnfsTer12	839-840	516-517	172-173	-/X	-/A	.	.	1	.	insertion	XP_038440996	UU_Cfam_GSD_1.0_ROSY.refSeq.ensformat.gtf.gz
chr36:30634579	retrogene insertion of GULP1 in intergenic region chr3:67,334,129-67,334,504, not unique	chr36	30634579	A	AGGAGG	1	GGAGG	frameshift_variant&splice_region_variant	HIGH	GULP1	Transcript	XM_038585068	protein_coding	12/13	.	XM_038585068.1:c.1068+1_1068+2insAGGGG	.	1390-1391	1067-1068	356	Q/QEX	cag/caGGAGGg	.	.	1	.	insertion	XP_038440996	UU_Cfam_GSD_1.0_ROSY.refSeq.ensformat.gtf.gz
chr32:5664677	retrogene insertion of UGT8 in NKAIN2 intron chr1:63,960,399-63,960,858; not unique	chr32	5664677	A	ATCTTCTGGTAGTGGGCCGGCTGGTTTGGTTAGGATTCC	1	TCTTCTGGTAGTGGGCCGGCTGGTTTGGTTAGGATTCC	stop_gained&frameshift_variant&splice_region_variant	HIGH	UGT8	Transcript	XM_038581780	protein_coding	4/7	.	XM_038581780.1:c.824_825insGGAATCCTAACCAAACCAGCCGGCCCACTACCAGAAGA	XP_038437708.1:p.Asp275GlufsTer4	1083-1084	824-825	275	D/EES*PNQPAHYQKX	gat/gaGGAATCCTAACCAAACCAGCCGGCCCACTACCAGAAGAt	.	.	-1	.	insertion	XP_038437708	UU_Cfam_GSD_1.0_ROSY.refSeq.ensformat.gtf.gz
chr8:36062559	sequence artifact	chr8	36062559	G	A	1	A	missense_variant	MODERATE	LOC609748	Transcript	XM_038544880	protein_coding	1/1	.	XM_038544880.1:c.191G>A	XP_038400808.1:p.Ser64Asn	236	191	64	S/N	aGt/aAt	.	.	1	.	SNV	XP_038400808	UU_Cfam_GSD_1.0_ROSY.refSeq.ensformat.gtf.gz
chr8:36062568	sequence artifact	chr8	36062568	T	G	1	G	missense_variant	MODERATE	LOC609748	Transcript	XM_038544880	protein_coding	1/1	.	XM_038544880.1:c.200T>G	XP_038400808.1:p.Val67Gly	245	200	67	V/G	gTt/gGt	.	.	1	.	SNV	XP_038400808	UU_Cfam_GSD_1.0_ROSY.refSeq.ensformat.gtf.gz
chr9:53212275	sequence artifact	chr9	53212275	T	A	1	A	missense_variant	MODERATE	ABL1	Transcript	XM_038549019	protein_coding	11/11	.	XM_038549019.1:c.3253A>T	XP_038404947.1:p.Thr1085Ser	4020	3253	1085	T/S	Aca/Tca	.	.	-1	.	SNV	XP_038404947	UU_Cfam_GSD_1.0_ROSY.refSeq.ensformat.gtf.gz
chr28:4788846	sequence artifact	chr28	4788846	C	A	1	A	missense_variant	MODERATE	KIF20B	Transcript	XM_038578168	protein_coding	22/34	.	XM_038578168.1:c.3847C>A	XP_038434096.1:p.His1283Asn	4078	3847	1283	H/N	Cat/Aat	.	.	1	.	SNV	XP_038434096	UU_Cfam_GSD_1.0_ROSY.refSeq.ensformat.gtf.gz
chr32:18851921	sequence artifact	chr32	18851921	A	G	1	G	missense_variant	MODERATE	EIF4E	Transcript	XM_038582061	protein_coding	7/7	.	XM_038582061.1:c.670A>G	XP_038437989.1:p.Thr224Ala	685	670	224	T/A	Act/Gct	.	.	1	.	SNV	XP_038437989	UU_Cfam_GSD_1.0_ROSY.refSeq.ensformat.gtf.gz
chr35:25406058	sequence artifact	chr35	25406058	A	G	1	G	missense_variant	MODERATE	H2AC4	Transcript	XM_038584349	protein_coding	1/1	.	XM_038584349.1:c.164T>C	XP_038440277.1:p.Val55Ala	204	164	55	V/A	gTg/gCg	.	.	-1	.	SNV	XP_038440277	UU_Cfam_GSD_1.0_ROSY.refSeq.ensformat.gtf.gz
chrX:32176372	sequence artifact	chrX	32176372	A	G	1	G	missense_variant	MODERATE	LOC608684	Transcript	XM_038586490	protein_coding	1/1	.	XM_038586490.1:c.383A>G	XP_038442418.1:p.Lys128Arg	387	383	128	K/R	aAg/aGg	.	.	1	.	SNV	XP_038442418	UU_Cfam_GSD_1.0_ROSY.refSeq.ensformat.gtf.gz
chrX:32176391	sequence artifact	chrX	32176391	G	C	1	C	missense_variant	MODERATE	LOC608684	Transcript	XM_038586490	protein_coding	1/1	.	XM_038586490.1:c.402G>C	XP_038442418.1:p.Leu134Phe	406	402	134	L/F	ttG/ttC	.	.	1	.	SNV	XP_038442418	UU_Cfam_GSD_1.0_ROSY.refSeq.ensformat.gtf.gz
chrX:32176392	sequence artifact	chrX	32176392	C	T	1	T	missense_variant	MODERATE	LOC608684	Transcript	XM_038586490	protein_coding	1/1	.	XM_038586490.1:c.403C>T	XP_038442418.1:p.Leu135Phe	407	403	135	L/F	Ctt/Ttt	.	.	1	.	SNV	XP_038442418	UU_Cfam_GSD_1.0_ROSY.refSeq.ensformat.gtf.gz
chrX:32987292	sequence artifact	chrX	32987292	T	C	1	C	missense_variant	MODERATE	SYTL5	Transcript	XM_038588784	protein_coding	10/19	.	XM_038588784.1:c.1037T>C	XP_038444712.1:p.Leu346Ser	1501	1037	346	L/S	tTa/tCa	.	.	1	.	SNV	XP_038444712	UU_Cfam_GSD_1.0_ROSY.refSeq.ensformat.gtf.gz
chrX:32987296	sequence artifact	chrX	32987296	T	G	1	G	missense_variant	MODERATE	SYTL5	Transcript	XM_038588784	protein_coding	10/19	.	XM_038588784.1:c.1041T>G	XP_038444712.1:p.Asp347Glu	1505	1041	347	D/E	gaT/gaG	.	.	1	.	SNV	XP_038444712	UU_Cfam_GSD_1.0_ROSY.refSeq.ensformat.gtf.gz
chrX:32987297	sequence artifact	chrX	32987297	A	G	1	G	missense_variant	MODERATE	SYTL5	Transcript	XM_038588784	protein_coding	10/19	.	XM_038588784.1:c.1042A>G	XP_038444712.1:p.Asn348Asp	1506	1042	348	N/D	Aat/Gat	.	.	1	.	SNV	XP_038444712	UU_Cfam_GSD_1.0_ROSY.refSeq.ensformat.gtf.gz
chrX:32987307	sequence artifact	chrX	32987307	A	G	1	G	missense_variant	MODERATE	SYTL5	Transcript	XM_038588784	protein_coding	10/19	.	XM_038588784.1:c.1052A>G	XP_038444712.1:p.Asn351Ser	1516	1052	351	N/S	aAc/aGc	.	.	1	.	SNV	XP_038444712	UU_Cfam_GSD_1.0_ROSY.refSeq.ensformat.gtf.gz
chrX:79874312	sequence artifact	chrX	79874312	A	G	1	G	missense_variant	MODERATE	IL1RAPL2	Transcript	XM_038588825	protein_coding	10/10	.	XM_038588825.1:c.1930A>G	XP_038444753.1:p.Asn644Asp	1930	1930	644	N/D	Aat/Gat	.	.	1	.	SNV	XP_038444753	UU_Cfam_GSD_1.0_ROSY.refSeq.ensformat.gtf.gz
chrX:79874319	sequence artifact	chrX	79874319	T	A	1	A	missense_variant	MODERATE	IL1RAPL2	Transcript	XM_038588825	protein_coding	10/10	.	XM_038588825.1:c.1937T>A	XP_038444753.1:p.Leu646Gln	1937	1937	646	L/Q	cTg/cAg	.	.	1	.	SNV	XP_038444753	UU_Cfam_GSD_1.0_ROSY.refSeq.ensformat.gtf.gz
chrX:79874340	sequence artifact	chrX	79874340	G	A	1	A	missense_variant	MODERATE	IL1RAPL2	Transcript	XM_038588825	protein_coding	10/10	.	XM_038588825.1:c.1958G>A	XP_038444753.1:p.Arg653His	1958	1958	653	R/H	cGc/cAc	.	.	1	.	SNV	XP_038444753	UU_Cfam_GSD_1.0_ROSY.refSeq.ensformat.gtf.gz
chrX:102417728	sequence artifact	chrX	102417728	G	T	1	T	missense_variant	MODERATE	GPR119	Transcript	XM_038588293	protein_coding	1/1	.	XM_038588293.1:c.160C>A	XP_038444221.1:p.Leu54Ile	656	160	54	L/I	Ctt/Att	.	.	-1	.	SNV	XP_038444221	UU_Cfam_GSD_1.0_ROSY.refSeq.ensformat.gtf.gz
chrX:124076009	sequence artifact	chrX	124076009	T	C	1	C	missense_variant	MODERATE	F8	Transcript	NM_001003212	protein_coding	14/26	.	NM_001003212.1:c.2692A>G	NP_001003212.1:p.Thr898Ala	2692	2692	898	T/A	Act/Gct	.	.	-1	.	SNV	NP_001003212	UU_Cfam_GSD_1.0_ROSY.refSeq.ensformat.gtf.gz
chrX:124076011	sequence artifact	chrX	124076011	A	G	1	G	missense_variant	MODERATE	F8	Transcript	NM_001003212	protein_coding	14/26	.	NM_001003212.1:c.2690T>C	NP_001003212.1:p.Met897Thr	2690	2690	897	M/T	aTg/aCg	.	.	-1	.	SNV	NP_001003212	UU_Cfam_GSD_1.0_ROSY.refSeq.ensformat.gtf.gz
chrX:124076068	sequence artifact	chrX	124076068	G	A	1	A	missense_variant	MODERATE	F8	Transcript	NM_001003212	protein_coding	14/26	.	NM_001003212.1:c.2633C>T	NP_001003212.1:p.Thr878Ile	2633	2633	878	T/I	aCa/aTa	.	.	-1	.	SNV	NP_001003212	UU_Cfam_GSD_1.0_ROSY.refSeq.ensformat.gtf.gz
chr1:42117813	sequence artifact and not unique	chr1	42117813	T	C	1	C	missense_variant	MODERATE	AKAP12	Transcript	XM_038526325	protein_coding	3/4	.	XM_038526325.1:c.5222T>C	XP_038382253.1:p.Ile1741Thr	5237	5222	1741	I/T	aTt/aCt	.	.	1	.	SNV	XP_038382253	UU_Cfam_GSD_1.0_ROSY.refSeq.ensformat.gtf.gz
chr1:59525245	sequence artifact and not unique	chr1	59525245	A	G	1	G	missense_variant	MODERATE	FAM184A	Transcript	XM_038526661	protein_coding	4/19	.	XM_038526661.1:c.1243T>C	XP_038382589.1:p.Ser415Pro	1250	1243	415	S/P	Tct/Cct	.	.	-1	.	SNV	XP_038382589	UU_Cfam_GSD_1.0_ROSY.refSeq.ensformat.gtf.gz
chr1:59525247	sequence artifact and not unique	chr1	59525247	A	G	1	G	missense_variant	MODERATE	FAM184A	Transcript	XM_038526661	protein_coding	4/19	.	XM_038526661.1:c.1241T>C	XP_038382589.1:p.Leu414Ser	1248	1241	414	L/S	tTa/tCa	.	.	-1	.	SNV	XP_038382589	UU_Cfam_GSD_1.0_ROSY.refSeq.ensformat.gtf.gz
chr1:59525250	sequence artifact and not unique	chr1	59525250	C	T	1	T	missense_variant	MODERATE	FAM184A	Transcript	XM_038526661	protein_coding	4/19	.	XM_038526661.1:c.1238G>A	XP_038382589.1:p.Arg413Lys	1245	1238	413	R/K	aGa/aAa	.	.	-1	.	SNV	XP_038382589	UU_Cfam_GSD_1.0_ROSY.refSeq.ensformat.gtf.gz
chr1:110953638	sequence artifact and not unique	chr1	110953638	C	G	1	G	missense_variant	MODERATE	MARK4	Transcript	XM_038528595	protein_coding	6/18	.	XM_038528595.1:c.472G>C	XP_038384523.1:p.Ala158Pro	570	472	158	A/P	Gct/Cct	.	.	-1	.	SNV	XP_038384523	UU_Cfam_GSD_1.0_ROSY.refSeq.ensformat.gtf.gz
chr1:117927636	sequence artifact and not unique	chr1	117927636	G	C	1	C	missense_variant	MODERATE	LOC111090112	Transcript	XM_038529318	protein_coding	8/8	.	XM_038529318.1:c.607G>C	XP_038385246.1:p.Val203Leu	2087	607	203	V/L	Gta/Cta	.	.	1	.	SNV	XP_038385246	UU_Cfam_GSD_1.0_ROSY.refSeq.ensformat.gtf.gz
chr2:81485394	sequence artifact and not unique	chr2	81485394	C	G	1	G	missense_variant	MODERATE	DNAJC16	Transcript	XM_038531912	protein_coding	8/15	.	XM_038531912.1:c.1038G>C	XP_038387840.1:p.Lys346Asn	1182	1038	346	K/N	aaG/aaC	.	.	-1	.	SNV	XP_038387840	UU_Cfam_GSD_1.0_ROSY.refSeq.ensformat.gtf.gz
chr3:18473388	sequence artifact and not unique	chr3	18473388	G	A	1	A	missense_variant	MODERATE	ADGRV1	Transcript	XM_038532347	protein_coding	9/90	.	XM_038532347.1:c.1805C>T	XP_038388275.1:p.Ala602Val	1929	1805	602	A/V	gCa/gTa	.	.	-1	.	SNV	XP_038388275	UU_Cfam_GSD_1.0_ROSY.refSeq.ensformat.gtf.gz
chr3:64695979	sequence artifact and not unique	chr3	64695979	A	G	1	G	missense_variant	MODERATE	TAPT1	Transcript	XM_038533323	protein_coding	5/14	.	XM_038533323.1:c.706A>G	XP_038389251.1:p.Ile236Val	706	706	236	I/V	Atc/Gtc	.	.	1	.	SNV	XP_038389251	UU_Cfam_GSD_1.0_ROSY.refSeq.ensformat.gtf.gz
chr3:64880892	sequence artifact and not unique	chr3	64880892	C	T	1	T	stop_gained	HIGH	PROM1	Transcript	NM_001314109	protein_coding	17/23	.	NM_001314109.1:c.1978C>T	NP_001301038.1:p.Gln660Ter	2026	1978	660	Q/*	Cag/Tag	.	.	1	.	SNV	NP_001301038	UU_Cfam_GSD_1.0_ROSY.refSeq.ensformat.gtf.gz
chr3:74116535	sequence artifact and not unique	chr3	74116535	G	C	1	C	missense_variant	MODERATE	TLR1	Transcript	NM_001146143	protein_coding	1/1	.	NM_001146143.1:c.1258G>C	NP_001139615.1:p.Gly420Arg	1258	1258	420	G/R	Gga/Cga	.	.	1	.	SNV	NP_001139615	UU_Cfam_GSD_1.0_ROSY.refSeq.ensformat.gtf.gz
chr3:74116536	sequence artifact and not unique	chr3	74116536	G	A	1	A	missense_variant	MODERATE	TLR1	Transcript	NM_001146143	protein_coding	1/1	.	NM_001146143.1:c.1259G>A	NP_001139615.1:p.Gly420Glu	1259	1259	420	G/E	gGa/gAa	.	.	1	.	SNV	NP_001139615	UU_Cfam_GSD_1.0_ROSY.refSeq.ensformat.gtf.gz
chr4:12872915	sequence artifact and not unique	chr4	12872915	C	T	1	T	missense_variant	MODERATE	ANK3	Transcript	XM_038533992	protein_coding	41/52	.	XM_038533992.1:c.11744G>A	XP_038389920.1:p.Ser3915Asn	11880	11744	3915	S/N	aGt/aAt	.	.	-1	.	SNV	XP_038389920	UU_Cfam_GSD_1.0_ROSY.refSeq.ensformat.gtf.gz
chr4:35450433	sequence artifact and not unique	chr4	35450433	G	A	1	A	missense_variant	MODERATE	BMPR1A	Transcript	NM_001145150	protein_coding	7/12	.	NM_001145150.1:c.545G>A	NP_001138622.1:p.Ser182Asn	771	545	182	S/N	aGc/aAc	.	.	1	.	SNV	NP_001138622	UU_Cfam_GSD_1.0_ROSY.refSeq.ensformat.gtf.gz
chr4:72058677	sequence artifact and not unique	chr4	72058677	C	T	1	T	splice_donor_variant	HIGH	WDR70	Transcript	XM_038535279	protein_coding	.	10/17	XM_038535279.1:c.1092+1G>A	.	.	.	.	.	.	.	.	-1	.	SNV	XP_038391207	UU_Cfam_GSD_1.0_ROSY.refSeq.ensformat.gtf.gz
chr5:41045726	sequence artifact and not unique	chr5	41045726	G	A	1	A	missense_variant	MODERATE	MFAP4	Transcript	XM_038537058	protein_coding	6/6	.	XM_038537058.1:c.755G>A	XP_038392986.1:p.Arg252His	835	755	252	R/H	cGc/cAc	.	.	1	.	SNV	XP_038392986	UU_Cfam_GSD_1.0_ROSY.refSeq.ensformat.gtf.gz
chr6:8725058	sequence artifact and not unique	chr6	8725058	C	A	1	A	missense_variant	MODERATE	LOC119876398	Transcript	XM_038541709	protein_coding	4/9	.	XM_038541709.1:c.1823G>T	XP_038397637.1:p.Arg608Ile	1823	1823	608	R/I	aGa/aTa	.	.	-1	.	SNV	XP_038397637	UU_Cfam_GSD_1.0_ROSY.refSeq.ensformat.gtf.gz
chr6:8725061	sequence artifact and not unique	chr6	8725061	G	C	1	C	missense_variant	MODERATE	LOC119876398	Transcript	XM_038541709	protein_coding	4/9	.	XM_038541709.1:c.1820C>G	XP_038397637.1:p.Ser607Cys	1820	1820	607	S/C	tCc/tGc	.	.	-1	.	SNV	XP_038397637	UU_Cfam_GSD_1.0_ROSY.refSeq.ensformat.gtf.gz
chr6:77525999	sequence artifact and not unique	chr6	77525999	AG	A	1	-	frameshift_variant	HIGH	LOC119876336	Transcript	XM_038538926	protein_coding	3/3	.	XM_038538926.1:c.1004del	XP_038394854.1:p.Pro335LeufsTer?	1004	1004	335	P/X	cCt/ct	.	.	-1	.	deletion	XP_038394854	UU_Cfam_GSD_1.0_ROSY.refSeq.ensformat.gtf.gz
chr7:69955797	sequence artifact and not unique	chr7	69955797	G	C	1	C	missense_variant	MODERATE	MYL12B	Transcript	XM_038543727	protein_coding	3/4	.	XM_038543727.1:c.229G>C	XP_038399655.1:p.Ala77Pro	389	229	77	A/P	Gct/Cct	.	.	1	.	SNV	XP_038399655	UU_Cfam_GSD_1.0_ROSY.refSeq.ensformat.gtf.gz
chr9:19062001	sequence artifact and not unique	chr9	19062001	G	A	1	A	missense_variant	MODERATE	UBTF	Transcript	XM_038547115	protein_coding	10/21	.	XM_038547115.1:c.955G>A	XP_038403043.1:p.Val319Met	1181	955	319	V/M	Gtg/Atg	.	.	1	.	SNV	XP_038403043	UU_Cfam_GSD_1.0_ROSY.refSeq.ensformat.gtf.gz
chr9:38351211	sequence artifact and not unique	chr9	38351211	C	T	1	T	missense_variant	MODERATE	ZNF830	Transcript	XM_038548133	protein_coding	1/1	.	XM_038548133.1:c.1069G>A	XP_038404061.1:p.Glu357Lys	1116	1069	357	E/K	Gaa/Aaa	.	.	-1	.	SNV	XP_038404061	UU_Cfam_GSD_1.0_ROSY.refSeq.ensformat.gtf.gz
chr10:35004501	sequence artifact and not unique	chr10	35004501	G	C	1	C	missense_variant	MODERATE	TXNRD1	Transcript	NM_001122673	protein_coding	5/17	.	NM_001122673.1:c.510C>G	NP_001116145.1:p.Asp170Glu	510	510	170	D/E	gaC/gaG	.	.	-1	.	SNV	NP_001116145	UU_Cfam_GSD_1.0_ROSY.refSeq.ensformat.gtf.gz
chr10:44726837	sequence artifact and not unique	chr10	44726837	A	G	1	G	missense_variant	MODERATE	TSGA10	Transcript	XM_038551029	protein_coding	16/20	.	XM_038551029.1:c.1733A>G	XP_038406957.1:p.Tyr578Cys	2261	1733	578	Y/C	tAt/tGt	.	.	1	.	SNV	XP_038406957	UU_Cfam_GSD_1.0_ROSY.refSeq.ensformat.gtf.gz
chr11:9189549	sequence artifact and not unique	chr11	9189549	A	AGCAGGGCAGCAGGGCTGCAGGCCTCCCAGGGCAACAGGATAGAAGGCTGCAGGTCTT	1	GCAGGGCAGCAGGGCTGCAGGCCTCCCAGGGCAACAGGATAGAAGGCTGCAGGTCTT	inframe_insertion	MODERATE	LOC106559456	Transcript	XM_038551650	protein_coding	1/2	.	XM_038551650.1:c.59_60insAAGACCTGCAGCCTTCTATCCTGTTGCCCTGGGAGGCCTGCAGCCCTGCTGCCCTGC	XP_038407578.1:p.Ala20_Ala21insArgProAlaAlaPheTyrProValAlaLeuGlyGlyLeuGlnProCysCysProAla	59-60	59-60	20	A/ARPAAFYPVALGGLQPCCPA	gct/gcAAGACCTGCAGCCTTCTATCCTGTTGCCCTGGGAGGCCTGCAGCCCTGCTGCCCTGCt	.	.	-1	.	insertion	XP_038407578	UU_Cfam_GSD_1.0_ROSY.refSeq.ensformat.gtf.gz
chr11:26033360	sequence artifact and not unique	chr11	26033360	G	A	1	A	missense_variant	MODERATE	KDM3B	Transcript	XM_038552291	protein_coding	7/24	.	XM_038552291.1:c.997G>A	XP_038408219.1:p.Ala333Thr	1012	997	333	A/T	Gcc/Acc	.	.	1	.	SNV	XP_038408219	UU_Cfam_GSD_1.0_ROSY.refSeq.ensformat.gtf.gz
chr11:33810002	sequence artifact and not unique	chr11	33810002	G	A	1	A	missense_variant	MODERATE	MPDZ	Transcript	XM_038552393	protein_coding	23/49	.	XM_038552393.1:c.3320C>T	XP_038408321.1:p.Ser1107Phe	3546	3320	1107	S/F	tCt/tTt	.	.	-1	.	SNV	XP_038408321	UU_Cfam_GSD_1.0_ROSY.refSeq.ensformat.gtf.gz
chr11:33810003	sequence artifact and not unique	chr11	33810003	AGTGT	A	1	-	frameshift_variant	HIGH	MPDZ	Transcript	XM_038552393	protein_coding	23/49	.	XM_038552393.1:c.3315_3318del	XP_038408321.1:p.Arg1105SerfsTer8	3541-3544	3315-3318	1105-1106	RH/X	agACAC/ag	.	.	-1	.	deletion	XP_038408321	UU_Cfam_GSD_1.0_ROSY.refSeq.ensformat.gtf.gz
chr11:33810007	sequence artifact and not unique	chr11	33810007	T	TACCC	1	ACCC	frameshift_variant	HIGH	MPDZ	Transcript	XM_038552393	protein_coding	23/49	.	XM_038552393.1:c.3314_3315insGGGT	XP_038408321.1:p.His1106GlyfsTer8	3540-3541	3314-3315	1105	R/RGX	aga/agGGGTa	.	.	-1	.	insertion	XP_038408321	UU_Cfam_GSD_1.0_ROSY.refSeq.ensformat.gtf.gz
chr11:33810009	sequence artifact and not unique	chr11	33810009	T	C	1	C	missense_variant	MODERATE	MPDZ	Transcript	XM_038552393	protein_coding	23/49	.	XM_038552393.1:c.3313A>G	XP_038408321.1:p.Arg1105Gly	3539	3313	1105	R/G	Aga/Gga	.	.	-1	.	SNV	XP_038408321	UU_Cfam_GSD_1.0_ROSY.refSeq.ensformat.gtf.gz
chr11:67342276	sequence artifact and not unique	chr11	67342276	C	T	1	T	missense_variant	MODERATE	LOC106559504	Transcript	XM_038553118	protein_coding	1/1	.	XM_038553118.1:c.61G>A	XP_038409046.1:p.Val21Met	85	61	21	V/M	Gtg/Atg	.	.	-1	.	SNV	XP_038409046	UU_Cfam_GSD_1.0_ROSY.refSeq.ensformat.gtf.gz
chr11:67342279	sequence artifact and not unique	chr11	67342279	C	G	1	G	missense_variant	MODERATE	LOC106559504	Transcript	XM_038553118	protein_coding	1/1	.	XM_038553118.1:c.58G>C	XP_038409046.1:p.Val20Leu	82	58	20	V/L	Gta/Cta	.	.	-1	.	SNV	XP_038409046	UU_Cfam_GSD_1.0_ROSY.refSeq.ensformat.gtf.gz
chr12:1253770	sequence artifact and not unique	chr12	1253770	T	C	1	C	missense_variant	MODERATE	PRRC2A	Transcript	XM_038553492	protein_coding	7/31	.	XM_038553492.1:c.749T>C	XP_038409420.1:p.Met250Thr	970	749	250	M/T	aTg/aCg	.	.	1	.	SNV	XP_038409420	UU_Cfam_GSD_1.0_ROSY.refSeq.ensformat.gtf.gz
chr12:20352481	sequence artifact and not unique	chr12	20352481	A	G	1	G	missense_variant	MODERATE	EFHC1	Transcript	XM_038554306	protein_coding	10/14	.	XM_038554306.1:c.1466A>G	XP_038410234.1:p.Asp489Gly	1481	1466	489	D/G	gAc/gGc	.	.	1	.	SNV	XP_038410234	UU_Cfam_GSD_1.0_ROSY.refSeq.ensformat.gtf.gz
chr12:20352482	sequence artifact and not unique	chr12	20352482	C	G	1	G	missense_variant	MODERATE	EFHC1	Transcript	XM_038554306	protein_coding	10/14	.	XM_038554306.1:c.1467C>G	XP_038410234.1:p.Asp489Glu	1482	1467	489	D/E	gaC/gaG	.	.	1	.	SNV	XP_038410234	UU_Cfam_GSD_1.0_ROSY.refSeq.ensformat.gtf.gz
chr12:20352485	sequence artifact and not unique	chr12	20352485	C	G	1	G	missense_variant	MODERATE	EFHC1	Transcript	XM_038554306	protein_coding	10/14	.	XM_038554306.1:c.1470C>G	XP_038410234.1:p.Phe490Leu	1485	1470	490	F/L	ttC/ttG	.	.	1	.	SNV	XP_038410234	UU_Cfam_GSD_1.0_ROSY.refSeq.ensformat.gtf.gz
chr12:57469906	sequence artifact and not unique	chr12	57469906	C	T	1	T	missense_variant	MODERATE	FBXL4	Transcript	XM_038554779	protein_coding	4/10	.	XM_038554779.1:c.96G>A	XP_038410707.1:p.Met32Ile	568	96	32	M/I	atG/atA	.	.	-1	.	SNV	XP_038410707	UU_Cfam_GSD_1.0_ROSY.refSeq.ensformat.gtf.gz
chr12:57469907	sequence artifact and not unique	chr12	57469907	A	G	1	G	missense_variant	MODERATE	FBXL4	Transcript	XM_038554779	protein_coding	4/10	.	XM_038554779.1:c.95T>C	XP_038410707.1:p.Met32Thr	567	95	32	M/T	aTg/aCg	.	.	-1	.	SNV	XP_038410707	UU_Cfam_GSD_1.0_ROSY.refSeq.ensformat.gtf.gz
chr13:60834368	sequence artifact and not unique	chr13	60834368	C	T	1	T	missense_variant	MODERATE	LOC111098430	Transcript	XM_038556259	protein_coding	7/7	.	XM_038556259.1:c.131C>T	XP_038412187.1:p.Ala44Val	585	131	44	A/V	gCa/gTa	.	.	1	.	SNV	XP_038412187	UU_Cfam_GSD_1.0_ROSY.refSeq.ensformat.gtf.gz
chr14:52550320	sequence artifact and not unique	chr14	52550320	A	C	1	C	missense_variant	MODERATE	BMT2	Transcript	XM_038557392	protein_coding	3/5	.	XM_038557392.1:c.357T>G	XP_038413320.1:p.Asp119Glu	388	357	119	D/E	gaT/gaG	.	.	-1	.	SNV	XP_038413320	UU_Cfam_GSD_1.0_ROSY.refSeq.ensformat.gtf.gz
chr14:52550331	sequence artifact and not unique	chr14	52550331	G	A	1	A	missense_variant	MODERATE	BMT2	Transcript	XM_038557392	protein_coding	3/5	.	XM_038557392.1:c.346C>T	XP_038413320.1:p.Leu116Phe	377	346	116	L/F	Ctt/Ttt	.	.	-1	.	SNV	XP_038413320	UU_Cfam_GSD_1.0_ROSY.refSeq.ensformat.gtf.gz
chr15:14282152	sequence artifact and not unique	chr15	14282152	G	C	1	C	missense_variant	MODERATE	TSPAN1	Transcript	XM_038558199	protein_coding	6/10	.	XM_038558199.1:c.283C>G	XP_038414127.1:p.Leu95Val	752	283	95	L/V	Ctc/Gtc	.	.	-1	.	SNV	XP_038414127	UU_Cfam_GSD_1.0_ROSY.refSeq.ensformat.gtf.gz
chr16:46289585	sequence artifact and not unique	chr16	46289585	A	G	1	G	missense_variant	MODERATE	SNX25	Transcript	XM_038560391	protein_coding	4/19	.	XM_038560391.1:c.778T>C	XP_038416319.1:p.Phe260Leu	778	778	260	F/L	Ttc/Ctc	.	.	-1	.	SNV	XP_038416319	UU_Cfam_GSD_1.0_ROSY.refSeq.ensformat.gtf.gz
chr16:46289587	sequence artifact and not unique	chr16	46289587	C	T	1	T	missense_variant	MODERATE	SNX25	Transcript	XM_038560391	protein_coding	4/19	.	XM_038560391.1:c.776G>A	XP_038416319.1:p.Arg259Lys	776	776	259	R/K	aGa/aAa	.	.	-1	.	SNV	XP_038416319	UU_Cfam_GSD_1.0_ROSY.refSeq.ensformat.gtf.gz
chr17:13187734	sequence artifact and not unique	chr17	13187734	A	G	1	G	missense_variant	MODERATE	SMC6	Transcript	XM_038560825	protein_coding	18/27	.	XM_038560825.1:c.2122T>C	XP_038416753.1:p.Phe708Leu	2253	2122	708	F/L	Ttt/Ctt	.	.	-1	.	SNV	XP_038416753	UU_Cfam_GSD_1.0_ROSY.refSeq.ensformat.gtf.gz
chr17:13187737	sequence artifact and not unique	chr17	13187737	C	G	1	G	missense_variant	MODERATE	SMC6	Transcript	XM_038560825	protein_coding	18/27	.	XM_038560825.1:c.2119G>C	XP_038416753.1:p.Glu707Gln	2250	2119	707	E/Q	Gaa/Caa	.	.	-1	.	SNV	XP_038416753	UU_Cfam_GSD_1.0_ROSY.refSeq.ensformat.gtf.gz
chr17:49846602	sequence artifact and not unique	chr17	49846602	C	T	1	T	missense_variant	MODERATE	ALMS1	Transcript	XM_038561747	protein_coding	19/26	.	XM_038561747.1:c.12520G>A	XP_038417675.1:p.Val4174Ile	12572	12520	4174	V/I	Gtt/Att	.	.	-1	.	SNV	XP_038417675	UU_Cfam_GSD_1.0_ROSY.refSeq.ensformat.gtf.gz
chr18:55342877	sequence artifact and not unique	chr18	55342877	A	G	1	G	missense_variant	MODERATE	DAGLA	Transcript	XM_038564358	protein_coding	18/20	.	XM_038564358.1:c.1922T>C	XP_038420286.1:p.Ile641Thr	3085	1922	641	I/T	aTc/aCc	.	.	-1	.	SNV	XP_038420286	UU_Cfam_GSD_1.0_ROSY.refSeq.ensformat.gtf.gz
chr18:55342881	sequence artifact and not unique	chr18	55342881	C	G	1	G	missense_variant	MODERATE	DAGLA	Transcript	XM_038564358	protein_coding	18/20	.	XM_038564358.1:c.1918G>C	XP_038420286.1:p.Val640Leu	3081	1918	640	V/L	Gtg/Ctg	.	.	-1	.	SNV	XP_038420286	UU_Cfam_GSD_1.0_ROSY.refSeq.ensformat.gtf.gz
chr19:23819165	sequence artifact and not unique	chr19	23819165	T	C	1	C	missense_variant	MODERATE	UGGT1	Transcript	XM_038564808	protein_coding	22/41	.	XM_038564808.1:c.2192A>G	XP_038420736.1:p.Asp731Gly	2412	2192	731	D/G	gAt/gGt	.	.	-1	.	SNV	XP_038420736	UU_Cfam_GSD_1.0_ROSY.refSeq.ensformat.gtf.gz
chr21:29048977	sequence artifact and not unique	chr21	29048977	C	G	1	G	missense_variant	MODERATE	LOC485282	Transcript	XM_038568112	protein_coding	1/2	.	XM_038568112.1:c.8C>G	XP_038424040.1:p.Ser3Cys	8	8	3	S/C	tCt/tGt	.	.	1	.	SNV	XP_038424040	UU_Cfam_GSD_1.0_ROSY.refSeq.ensformat.gtf.gz
chr23:12204807	sequence artifact and not unique	chr23	12204807	C	G	1	G	missense_variant	MODERATE	CYP8B1	Transcript	XM_038570587	protein_coding	1/2	.	XM_038570587.1:c.1353G>C	XP_038426515.1:p.Lys451Asn	1474	1353	451	K/N	aaG/aaC	.	.	-1	.	SNV	XP_038426515	UU_Cfam_GSD_1.0_ROSY.refSeq.ensformat.gtf.gz
chr24:12167487	sequence artifact and not unique	chr24	12167487	C	G	1	G	missense_variant	MODERATE	SLX4IP	Transcript	XM_038571615	protein_coding	11/11	.	XM_038571615.1:c.1210G>C	XP_038427543.1:p.Gly404Arg	2331	1210	404	G/R	Ggc/Cgc	.	.	-1	.	SNV	XP_038427543	UU_Cfam_GSD_1.0_ROSY.refSeq.ensformat.gtf.gz
chr24:12167489	sequence artifact and not unique	chr24	12167489	C	A	1	A	missense_variant	MODERATE	SLX4IP	Transcript	XM_038571615	protein_coding	11/11	.	XM_038571615.1:c.1208G>T	XP_038427543.1:p.Arg403Ile	2329	1208	403	R/I	aGa/aTa	.	.	-1	.	SNV	XP_038427543	UU_Cfam_GSD_1.0_ROSY.refSeq.ensformat.gtf.gz
chr24:12167497	sequence artifact and not unique	chr24	12167497	C	G	1	G	missense_variant	MODERATE	SLX4IP	Transcript	XM_038571615	protein_coding	11/11	.	XM_038571615.1:c.1200G>C	XP_038427543.1:p.Lys400Asn	2321	1200	400	K/N	aaG/aaC	.	.	-1	.	SNV	XP_038427543	UU_Cfam_GSD_1.0_ROSY.refSeq.ensformat.gtf.gz
chr24:25060988	sequence artifact and not unique	chr24	25060988	C	T	1	T	missense_variant	MODERATE	SPAG4	Transcript	XM_038572133	protein_coding	1/12	.	XM_038572133.1:c.131C>T	XP_038428061.1:p.Pro44Leu	208	131	44	P/L	cCg/cTg	.	.	1	.	SNV	XP_038428061	UU_Cfam_GSD_1.0_ROSY.refSeq.ensformat.gtf.gz
chr28:9778637	sequence artifact and not unique	chr28	9778637	T	G	1	G	missense_variant	MODERATE	ZNF518A	Transcript	XM_038578371	protein_coding	6/6	.	XM_038578371.1:c.2718T>G	XP_038434299.1:p.Asp906Glu	3382	2718	906	D/E	gaT/gaG	.	.	1	.	SNV	XP_038434299	UU_Cfam_GSD_1.0_ROSY.refSeq.ensformat.gtf.gz
chr31:31254100	sequence artifact and not unique	chr31	31254100	G	C	1	C	missense_variant	MODERATE	MORC3	Transcript	XM_038581448	protein_coding	15/17	.	XM_038581448.1:c.1791G>C	XP_038437376.1:p.Lys597Asn	1903	1791	597	K/N	aaG/aaC	.	.	1	.	SNV	XP_038437376	UU_Cfam_GSD_1.0_ROSY.refSeq.ensformat.gtf.gz
chr36:17628502	sequence artifact and not unique	chr36	17628502	T	C	1	C	missense_variant	MODERATE	RAPGEF4	Transcript	XM_038584850	protein_coding	30/31	.	XM_038584850.1:c.2861T>C	XP_038440778.1:p.Ile954Thr	2947	2861	954	I/T	aTt/aCt	.	.	1	.	SNV	XP_038440778	UU_Cfam_GSD_1.0_ROSY.refSeq.ensformat.gtf.gz
chr36:17628504	sequence artifact and not unique	chr36	17628504	G	A	1	A	missense_variant	MODERATE	RAPGEF4	Transcript	XM_038584850	protein_coding	30/31	.	XM_038584850.1:c.2863G>A	XP_038440778.1:p.Ala955Thr	2949	2863	955	A/T	Gca/Aca	.	.	1	.	SNV	XP_038440778	UU_Cfam_GSD_1.0_ROSY.refSeq.ensformat.gtf.gz
chr37:6918733	sequence artifact and not unique	chr37	6918733	T	C	1	C	missense_variant	MODERATE	HSPE1	Transcript	XM_038585253	protein_coding	2/8	.	XM_038585253.1:c.85T>C	XP_038441181.1:p.Ser29Pro	194	85	29	S/P	Tct/Cct	.	.	1	.	SNV	XP_038441181	UU_Cfam_GSD_1.0_ROSY.refSeq.ensformat.gtf.gz
chrX:3267618	sequence artifact and not unique	chrX	3267618	A	G	1	G	missense_variant	MODERATE	LOC102151328	Transcript	XM_038586738	protein_coding	1/2	.	XM_038586738.1:c.122T>C	XP_038442666.1:p.Val41Ala	164	122	41	V/A	gTc/gCc	.	.	-1	.	SNV	XP_038442666	UU_Cfam_GSD_1.0_ROSY.refSeq.ensformat.gtf.gz
chrX:3267620	sequence artifact and not unique	chrX	3267620	C	T	1	T	missense_variant	MODERATE	LOC102151328	Transcript	XM_038586738	protein_coding	1/2	.	XM_038586738.1:c.120G>A	XP_038442666.1:p.Met40Ile	162	120	40	M/I	atG/atA	.	.	-1	.	SNV	XP_038442666	UU_Cfam_GSD_1.0_ROSY.refSeq.ensformat.gtf.gz
chrX:3267621	sequence artifact and not unique	chrX	3267621	A	G	1	G	missense_variant	MODERATE	LOC102151328	Transcript	XM_038586738	protein_coding	1/2	.	XM_038586738.1:c.119T>C	XP_038442666.1:p.Met40Thr	161	119	40	M/T	aTg/aCg	.	.	-1	.	SNV	XP_038442666	UU_Cfam_GSD_1.0_ROSY.refSeq.ensformat.gtf.gz
chrX:46020756	sequence artifact and not unique	chrX	46020756	T	C	1	C	missense_variant	MODERATE	PHF8	Transcript	XM_038587510	protein_coding	13/24	.	XM_038587510.1:c.1586A>G	XP_038443438.1:p.Asn529Ser	2385	1586	529	N/S	aAt/aGt	.	.	-1	.	SNV	XP_038443438	UU_Cfam_GSD_1.0_ROSY.refSeq.ensformat.gtf.gz
chr8:34246245	sequence artifact, poor coverage	chr8	34246245	A	T	2	T	missense_variant	MODERATE	DACT1	Transcript	XM_038544841	protein_coding	1/4	.	XM_038544841.1:c.188A>T	XP_038400769.1:p.Gln63Leu	188	188	63	Q/L	cAg/cTg	.	.	1	.	SNV	XP_038400769	UU_Cfam_GSD_1.0_ROSY.refSeq.ensformat.gtf.gz
chr11:22352530	annotation error, is actually 3'UTR	chr11	22352530	C	A	1	A	splice_donor_variant&synonymous_variant	HIGH	TCF7	Transcript	XM_038552161	protein_coding	12/13	.	XM_038552161.1:c.1330C>A	XP_038408089.1:p.Arg444%3D	1330	1330	444	R	Cgg/Agg	.	.	1	.	SNV	XP_038408089	UU_Cfam_GSD_1.0_ROSY.refSeq.ensformat.gtf.gz
chr10:63072763	common variation, not unique	chr10	63072763	T	TAGATTTGTTGAAGTCAAAAAAAAAAAAAAAAAAAAAAAAAAAAAAAA	1	AGATTTGTTGAAGTCAAAAAAAAAAAAAAAAAAAAAAAAAAAAAAAA	frameshift_variant	HIGH	FAM161A	Transcript	XM_038551372	protein_coding	7/8	.	XM_038551372.1:c.2035_2036insTTTTTTTTTTTTTTTTTTTTTTTTTTTTTTTTGACTTCAACAAATCT	XP_038407300.1:p.Tyr679PhefsTer23	2050-2051	2035-2036	679	Y/FFFFFFFFFFFDFNKSX	tat/tTTTTTTTTTTTTTTTTTTTTTTTTTTTTTTTTGACTTCAACAAATCTat	.	.	-1	.	insertion	XP_038407300	UU_Cfam_GSD_1.0_ROSY.refSeq.ensformat.gtf.gz
chr17:60793641	common variation, not unique	chr17	60793641	G	GACCACC,GACCACCACC	1,1	ACCACC	inframe_insertion	MODERATE	C17H1orf56	Transcript	XM_038562207	protein_coding	1/2	.	XM_038562207.1:c.845_850dup	XP_038418135.1:p.Thr282_Thr283dup	940-941	825-826	275-276	-/TT	-/ACCACC	.	.	1	.	insertion	XP_038418135	UU_Cfam_GSD_1.0_ROSY.refSeq.ensformat.gtf.gz
chr24:13163835	common variation, not unique	chr24	13163835	C	CGGAGGGAGGCGGCGGGACCGGGCGGGGGGGCGG	2	GGAGGGAGGCGGCGGGACCGGGCGGGGGGGCGG	inframe_insertion	MODERATE	LOC119865624	Transcript	XM_038571631	protein_coding	2/2	.	XM_038571631.1:c.396_397insAGGCGGCGGGACCGGGCGGGGGGGCGGGGAGGG	XP_038427559.1:p.Gly132_Pro133insArgArgArgAspArgAlaGlyGlyArgGlyGly	913-914	390-391	130-131	-/GGRRRDRAGGR	-/GGAGGGAGGCGGCGGGACCGGGCGGGGGGGCGG	.	.	1	.	insertion	XP_038427559	UU_Cfam_GSD_1.0_ROSY.refSeq.ensformat.gtf.gz
chr26:33222083	common variation, not unique	chr26	33222083	G	T	1	T	missense_variant	MODERATE	LOC119877565	Transcript	XM_038574516	protein_coding	2/2	.	XM_038574516.1:c.1925C>A	XP_038430444.1:p.Pro642Gln	1925	1925	642	P/Q	cCg/cAg	.	.	-1	.	SNV	XP_038430444	UU_Cfam_GSD_1.0_ROSY.refSeq.ensformat.gtf.gz
chr27:31826068	common variation, not unique	chr27	31826068	T	TTCCGATCAAATATGTTCATGATGCCAGAGACACAGCC	1	TCCGATCAAATATGTTCATGATGCCAGAGACACAGCC	stop_gained&frameshift_variant	HIGH	LOC102153358	Transcript	XM_038577252	protein_coding	1/2	.	XM_038577252.1:c.19_20insGGCTGTGTCTCTGGCATCATGAACATATTTGATCGGA	XP_038433180.1:p.Lys7ArgfsTer11	24-25	19-20	7	K/RLCLWHHEHI*SEX	aag/aGGCTGTGTCTCTGGCATCATGAACATATTTGATCGGAag	.	.	-1	.	insertion	XP_038433180	UU_Cfam_GSD_1.0_ROSY.refSeq.ensformat.gtf.gz
chr28:11040135	common variation, not unique	chr28	11040135	T	TGAGCCACCAGAGCCACCCAAGCCATCAGAGCTACCCAAGCCATCCGAGCCACCCAAGCCACCA	1	GAGCCACCAGAGCCACCCAAGCCATCAGAGCTACCCAAGCCATCCGAGCCACCCAAGCCACCA	inframe_insertion	MODERATE	C28H10orf62	Transcript	XM_038578436	protein_coding	1/1	.	XM_038578436.1:c.672_673insCAGAGCCACCCAAGCCATCAGAGCTACCCAAGCCATCCGAGCCACCCAAGCCACCAGAGCCAC	XP_038434364.1:p.His224_Ser225insGlnSerHisProSerHisGlnSerTyrProSerHisProSerHisProSerHisGlnSerHis	1291-1292	665-666	222	L/LSHQSHPSHQSYPSHPSHPSHQ	ctg/ctGAGCCACCAGAGCCACCCAAGCCATCAGAGCTACCCAAGCCATCCGAGCCACCCAAGCCACCAg	.	.	1	.	insertion	XP_038434364	UU_Cfam_GSD_1.0_ROSY.refSeq.ensformat.gtf.gz
chr31:38802108	common variation, not unique	chr31	38802108	C	CTTGCCACGGGGCCCACGGTGGGGCAGCAGTTG	1	TTGCCACGGGGCCCACGGTGGGGCAGCAGTTG	frameshift_variant	HIGH	LOC119877767	Transcript	XM_038581158	protein_coding	10/14	.	XM_038581158.1:c.1993_1994insTTGCCACGGGGCCCACGGTGGGGCAGCAGTTG	XP_038437086.1:p.Pro665LeufsTer33	1993-1994	1993-1994	665	P/LATGPTVGQQLX	cct/cTTGCCACGGGGCCCACGGTGGGGCAGCAGTTGct	.	.	1	.	insertion	XP_038437086	UU_Cfam_GSD_1.0_ROSY.refSeq.ensformat.gtf.gz

## Sheet: 24 Visually confirmed variants
	Visual confirmation	chrom	pos	ref	alt	allele count	allele	consequence	impact	gene	feature_type	feature	biotype	exon	intron	hgvsc	hgvsp	cdna_position	cds_position	protein_position	amino_acids	codons	existing_variation	distance	strand	flags	variant_class	ensp	source	MutPred2 Score	MutPred2 Class	SNPs&GO Score	SNPs&GO RI	SNPs&GO Class	Provean Score	Provean Class	gene	Gene function / Disease association (https://www.ncbi.nlm.nih.gov/)
chr9:52007168	confirmed	chr9	52007168	C	CCT	2	CT	frameshift_variant	HIGH	SETX	Transcript	XM_038548937	protein_coding	11/27	.	XM_038548937.1:c.1160_1161dup	XP_038404865.1:p.Asn388LeufsTer10	1473-1474	1159-1160	387	P/PX	cct/cCTct	.	.	1	.	insertion	XP_038404865	UU_Cfam_GSD_1.0_ROSY.refSeq.ensformat.gtf.gz								SETX	(Ataxia with Oculomotor Apraxia type 2 (AOA2) and juvenile Amyotrophic Lateral Sclerosis (ALS4)) -This gene encodes a protein named for its homology to the Sen1p protein of fungi which has RNA helicase activity encoded by a domain at the C-terminal end of the protein. The protein encoded by this gene contains a DNA/RNA helicase domain at its C-terminal end which suggests that it may be involved i…
chr10:6996560	confirmed, SINE insertion	chr10	6996560	C	CATGGGATCCCTGGGTGGCGCAGCGGTTTGGCGCCTGCCTT	1	ATGGGATCCCTGGGTGGCGCAGCGGTTTGGCGCCTGCCTT	frameshift_variant	HIGH	LOC102156976	Transcript	XM_038549882	protein_coding	1/1	.	XM_038549882.1:c.20_21insATGGGATCCCTGGGTGGCGCAGCGGTTTGGCGCCTGCCTT	XP_038405810.1:p.Thr8TrpfsTer15	582-583	20-21	7	P/PWDPWVAQRFGACLX	cct/ccATGGGATCCCTGGGTGGCGCAGCGGTTTGGCGCCTGCCTTt	.	.	1	.	insertion	XP_038405810	UU_Cfam_GSD_1.0_ROSY.refSeq.ensformat.gtf.gz								LOC102156976	protein S100-A11-like
chr27:46424874	confirmed	chr27	46424874	TC	T	1	-	frameshift_variant	HIGH	OR6C75	Transcript	NM_001389060	protein_coding	1/1	.	NM_001389060.1:c.257del	NP_001375989.1:p.Gly86GlufsTer22	257	257	86	G/X	gGa/ga	.	.	-1	.	deletion	NP_001375989	UU_Cfam_GSD_1.0_ROSY.refSeq.ensformat.gtf.gz								OR6C75	(Olfaction) - Olfactory receptor, family 6, subfamily C, member 75
chr30:21530046	confirmed	chr30	21530046	C	CT	1	T	frameshift_variant&splice_region_variant	HIGH	NEDD4	Transcript	XM_038580487	protein_coding	3/29	.	XM_038580487.1:c.197dup	XP_038436415.1:p.Thr67AspfsTer8	310-311	197-198	66	K/KX	aag/aaAg	.	.	-1	.	insertion	XP_038436415	UU_Cfam_GSD_1.0_ROSY.refSeq.ensformat.gtf.gz								NEDD4	(Neuronal development, Lung cancer) -This gene is the founding member of the NEDD4 family of HECT ubiquitin ligases that function in the ubiquitin proteasome system of protein degradation. The encoded protein contains an N-terminal calcium and phospholipid binding C2 domain followed by multiple tryptophan-rich WW domains and, a C-terminal HECT ubiquitin ligase catalytic domain. It plays critical …
chr25:11290789	confirmed, though low coverage	chr25	11290789	T	A	2	A	missense_variant	MODERATE	FLT1	Transcript	XM_038573380	protein_coding	1/30	.	XM_038573380.1:c.34T>A	XP_038429308.1:p.Cys12Ser	123	34	12	C/S	Tgc/Agc	.	.	1	.	SNV	XP_038429308	UU_Cfam_GSD_1.0_ROSY.refSeq.ensformat.gtf.gz	0.517	Disease	0.359	3	Neutral	-0.605	Neutral	FLT1	(Angiogenesis) This gene encodes a member of the vascular endothelial growth factor receptor (VEGFR) family. VEGFR family members are receptor tyrosine kinases (RTKs) which contain an extracellular ligand-binding region with seven immunoglobulin (Ig)-like domains, a transmembrane segment, and a tyrosine kinase (TK) domain within the cytoplasmic domain. This protein binds to VEGFR-A, VEGFR-B and p…
chr30:28269969	confirmed	chr30	28269969	T	A	1	A	missense_variant	MODERATE	APH1B	Transcript	XM_038580632	protein_coding	2/7	.	XM_038580632.1:c.119T>A	XP_038436560.1:p.Phe40Tyr	203	119	40	F/Y	tTt/tAt	.	.	1	.	SNV	XP_038436560	UU_Cfam_GSD_1.0_ROSY.refSeq.ensformat.gtf.gz	0.727	Disease	0.574	1	Disease	-2.847	Disease	APH1B	(Alzheimer's disease (AD)/amyloid deposition) This gene encodes a multi-pass transmembrane protein that is a functional component of the gamma-secretase complex, which also contains presenilin and nicastrin. This protein represents a stabilizing cofactor for the presenilin holoprotein in the complex. The gamma-secretase complex catalyzes the cleavage of integral proteins such as notch receptors a…
chr18:54868899	confirmed	chr18	54868899	G	A	1	A	missense_variant	MODERATE	SCGB2A2_2	Transcript	XM_038562521	protein_coding	2/2	.	XM_038562521.1:c.209C>T	XP_038418449.1:p.Ser70Leu	209	209	70	S/L	tCg/tTg	.	.	-1	.	SNV	XP_038418449	UU_Cfam_GSD_1.0_ROSY.refSeq.ensformat.gtf.gz	0.69	Disease	0.079	8	Neutral	-5.253	Disease	SCGB2A2_2	(Breast cancer) Mammaglobin-A - Predicted to be involved in androgen receptor signaling pathway. Predicted to be located in extracellular region. Predicted to be active in extracellular space.
chr23:52525792	confirmed	chr23	52525792	G	A	1	A	missense_variant	MODERATE	LXN	Transcript	XM_038571317	protein_coding	4/6	.	XM_038571317.1:c.458C>T	XP_038427245.1:p.Thr153Met	495	458	153	T/M	aCg/aTg	.	.	-1	.	SNV	XP_038427245	UU_Cfam_GSD_1.0_ROSY.refSeq.ensformat.gtf.gz	0.535	Disease	0.375	3	Neutral	-4.248	Disease	LXN	(Tumor suppression) - This gene encodes the only known protein inhibitor of zinc-dependent metallocarboxypeptidases. The encoded protein, latexin, downregulates the population size of hematopoietic stem cells. This protein is found to be downregulated in cancer cells because of promoter hypermethylation.
chr2:4975364	confirmed	chr2	4975364	T	C	1	C	missense_variant	MODERATE	APBB1IP	Transcript	XM_038529748	protein_coding	11/14	.	XM_038529748.1:c.1181A>G	XP_038385676.1:p.Gln394Arg	1237	1181	394	Q/R	cAg/cGg	.	.	-1	.	SNV	XP_038385676	UU_Cfam_GSD_1.0_ROSY.refSeq.ensformat.gtf.gz	0.183	Neutral	0.035	9	Neutral	-3.006	Disease	APBB1IP	(T-cell function) - Predicted to be involved in signal transduction. Predicted to act upstream of or within T cell activation via T cell receptor contact with antigen bound to MHC molecule on antigen presenting cell and positive regulation of cell adhesion. Located in cytosol and plasma membrane.
chr6:8847371	confirmed	chr6	8847371	C	A	1	A	missense_variant	MODERATE	SLC12A9	Transcript	XM_038539220	protein_coding	14/14	.	XM_038539220.1:c.2524G>T	XP_038395148.1:p.Val842Phe	2693	2524	842	V/F	Gtt/Ttt	.	.	-1	.	SNV	XP_038395148	UU_Cfam_GSD_1.0_ROSY.refSeq.ensformat.gtf.gz	0.44	Neutral	0.319	4	Neutral	-2.521	Disease	SLC12A9	(Lysosome dysfunction, recessive) - Predicted to enable potassium:chloride symporter activity. Predicted to be involved in several processes, including chloride ion homeostasis; chloride transmembrane transport; and potassium ion homeostasis. Located in extracellular exosome.
chr9:6380318	confirmed	chr9	6380318	G	A	1	A	missense_variant	MODERATE	HID1	Transcript	XM_038546643	protein_coding	14/19	.	XM_038546643.1:c.1822G>A	XP_038402571.1:p.Glu608Lys	1930	1822	608	E/K	Gag/Aag	.	.	1	.	SNV	XP_038402571	UU_Cfam_GSD_1.0_ROSY.refSeq.ensformat.gtf.gz	0.15	Neutral	0.068	9	Neutral	-2.806	Disease	HID1	(Infantile Encephalopathy and Hypopituitarism, recessive) - Predicted to act upstream of or within several processes, including insulin processing; secretory granule maturation; and vacuole fusion, non-autophagic. Located in Golgi apparatus; cytoplasmic microtubule; and cytosol. Implicated in developmental and epileptic encephalopathy 105.
chr17:55770004	confirmed	chr17	55770004	C	T	1	T	missense_variant	MODERATE	WDR3	Transcript	XM_038561901	protein_coding	15/27	.	XM_038561901.1:c.1666C>T	XP_038417829.1:p.Arg556Cys	1954	1666	556	R/C	Cgt/Tgt	.	.	1	.	SNV	XP_038417829	UU_Cfam_GSD_1.0_ROSY.refSeq.ensformat.gtf.gz	0.393	Neutral	0.345	3	Neutral	-4.5	Disease	WDR3	(Cancer) - This gene encodes a nuclear protein containing 10 WD repeats. WD repeats are approximately 30- to 40-amino acid domains containing several conserved residues, which usually include a trp-asp at the C-terminal end. Proteins belonging to the WD repeat family are involved in a variety of cellular processes, including cell cycle progression, signal transduction, apoptosis, and gene regulat…
chr9:55398733	confirmed	chr9	55398733	G	A	2	A	missense_variant&splice_region_variant	MODERATE	CIZ1	Transcript	XM_038549207	protein_coding	6/18	.	XM_038549207.1:c.790G>A	XP_038405135.1:p.Asp264Asn	846	790	264	D/N	Gac/Aac	.	.	1	.	SNV	XP_038405135	UU_Cfam_GSD_1.0_ROSY.refSeq.ensformat.gtf.gz	0.088	Neutral	0.233	5	Neutral	-1.747	Neutral	CIZ1
chr20:57228314	confirmed	chr20	57228314	G	A	2	A	missense_variant	MODERATE	LINGO3	Transcript	XM_038565346	protein_coding	1/1	.	XM_038565346.1:c.1360G>A	XP_038421274.1:p.Ala454Thr	1360	1360	454	A/T	Gcg/Acg	.	.	1	.	SNV	XP_038421274	UU_Cfam_GSD_1.0_ROSY.refSeq.ensformat.gtf.gz	0.252	Neutral	0.02	10	Neutral	1.219	Neutral	LINGO3
chr3:63345512	confirmed	chr3	63345512	G	A	1	A	missense_variant	MODERATE	FAM184B	Transcript	XM_038533310	protein_coding	2/18	.	XM_038533310.1:c.893G>A	XP_038389238.1:p.Arg298Lys	1066	893	298	R/K	aGg/aAg	.	.	1	.	SNV	XP_038389238	UU_Cfam_GSD_1.0_ROSY.refSeq.ensformat.gtf.gz	0.06	Neutral	0.036	9	Neutral	-0.495	Neutral	FAM184B
chr6:24038512	confirmed	chr6	24038512	C	T	1	T	missense_variant	MODERATE	LOC479816	Transcript	XM_038540129	protein_coding	6/32	.	XM_038540129.1:c.665G>A	XP_038396057.1:p.Arg222Gln	839	665	222	R/Q	cGg/cAg	.	.	-1	.	SNV	XP_038396057	UU_Cfam_GSD_1.0_ROSY.refSeq.ensformat.gtf.gz	0.207	Neutral	0.051	9	Neutral	0.981	Neutral	LOC479816
chr6:38566785	confirmed	chr6	38566785	C	T	1	T	missense_variant	MODERATE	IL32	Transcript	XM_038538877	protein_coding	3/7	.	XM_038538877.1:c.20G>A	XP_038394805.1:p.Arg7His	116	20	7	R/H	cGc/cAc	.	.	-1	.	SNV	XP_038394805	UU_Cfam_GSD_1.0_ROSY.refSeq.ensformat.gtf.gz	0.089	Neutral	0.05	9	Neutral	-0.5	Neutral	IL32
chr11:20668903	confirmed	chr11	20668903	A	T	1	T	missense_variant	MODERATE	SLC22A5	Transcript	XM_038552123	protein_coding	4/10	.	XM_038552123.1:c.776A>T	XP_038408051.1:p.His259Leu	837	776	259	H/L	cAt/cTt	.	.	1	.	SNV	XP_038408051	UU_Cfam_GSD_1.0_ROSY.refSeq.ensformat.gtf.gz	0.446	Neutral	0.32	4	Neutral	0.12	Neutral	SLC22A5
chr20:58328943	confirmed	chr20	58328943	C	T	1	T	missense_variant	MODERATE	PALM	Transcript	XM_038568055	protein_coding	9/9	.	XM_038568055.1:c.1066G>A	XP_038423983.1:p.Ala356Thr	1224	1066	356	A/T	Gcg/Acg	.	.	-1	.	SNV	XP_038423983	UU_Cfam_GSD_1.0_ROSY.refSeq.ensformat.gtf.gz	0.036	Neutral	0.12	8	Neutral	-0.127	Neutral	PALM
chr23:3105119	confirmed	chr23	3105119	C	T	1	T	missense_variant	MODERATE	SNRK	Transcript	XM_038570268	protein_coding	7/7	.	XM_038570268.1:c.1658G>A	XP_038426196.1:p.Arg553Gln	2004	1658	553	R/Q	cGg/cAg	.	.	-1	.	SNV	XP_038426196	UU_Cfam_GSD_1.0_ROSY.refSeq.ensformat.gtf.gz	0.336	Neutral	0.263	5	Neutral	-1.125	Neutral	SNRK
chr26:13744439	confirmed	chr26	13744439	G	A	1	A	missense_variant	MODERATE	SPRING1	Transcript	XM_038575212	protein_coding	1/4	.	XM_038575212.1:c.77C>T	XP_038431140.1:p.Pro26Leu	77	77	26	P/L	cCt/cTt	.	.	-1	.	SNV	XP_038431140	UU_Cfam_GSD_1.0_ROSY.refSeq.ensformat.gtf.gz	0.247	Neutral	0.033	9	Neutral	-0.202	Neutral	SPRING1
chr27:613475	confirmed	chr27	613475	G	A	1	A	missense_variant	MODERATE	MICAL3	Transcript	XM_038576205	protein_coding	38/42	.	XM_038576205.1:c.6334G>A	XP_038432133.1:p.Ala2112Thr	6592	6334	2112	A/T	Gcg/Acg	.	.	1	.	SNV	XP_038432133	UU_Cfam_GSD_1.0_ROSY.refSeq.ensformat.gtf.gz	0.166	Neutral	0.043	9	Neutral	-2.384	Neutral	MICAL3
chr28:40768499	confirmed	chr28	40768499	G	A	1	A	missense_variant	MODERATE	STK32C	Transcript	XM_038579172	protein_coding	1/12	.	XM_038579172.1:c.230C>T	XP_038435100.1:p.Ala77Val	230	230	77	A/V	gCg/gTg	.	.	-1	.	SNV	XP_038435100	UU_Cfam_GSD_1.0_ROSY.refSeq.ensformat.gtf.gz	0.198	Neutral	0.082	8	Neutral	-0.152	Neutral	STK32C
chr29:22964434	confirmed	chr29	22964434	G	A	1	A	missense_variant	MODERATE	TMEM70	Transcript	XM_038579856	protein_coding	1/4	.	XM_038579856.1:c.65G>A	XP_038435784.1:p.Arg22Gln	65	65	22	R/Q	cGg/cAg	.	.	1	.	SNV	XP_038435784	UU_Cfam_GSD_1.0_ROSY.refSeq.ensformat.gtf.gz	0.139	Neutral	0.183	6	Neutral	0	Neutral	TMEM70
