# Supplementary material for: Progressive abnormal gait in an adult Jack Russell Terrier with a homozygous frameshift variant in SETX (senataxin)
Source: J Vet Intern Med. 2026 May 9;40(3):aalag085. doi: 10.1093/jvimsj/aalag085 (PMC13156943; doi:10.1093/jvimsj/aalag085)
Supplement: Supplemental_Table_S2_VarElect_Results_aalag085 [file supplemental_table_s2_varelect_results_aalag085.xlsx]

## Sheet: Direct
VarElect - Direct Results
			Date: 12/20/2025
Copyright © LifeMap Sciences, Inc.
Results
Symbol	Description	Category	GIFTs	Matched Phenotypes	Matched Phenotypes Scount	Global Rank (Total Genes 8611)	-LOG10(P)	Score	Average Disease Causing Likelihood
SETX	Senataxin	Protein Coding	52	gait abnormality, muscle atrophy	2	88	2.62866	7.45	0.55468
TMEM70	Transmembrane Protein 70	Protein Coding	50	gait abnormality, muscle atrophy	2	626	1.77656	4.21	0.168572
SLC22A5	Solute Carrier Family 22 Member 5	Protein Coding	59	muscle atrophy	1	1201	1.4936	2.18	0.246011
NEDD4	NEDD4 E3 Ubiquitin Protein Ligase	Protein Coding	60	muscle atrophy	1	1836	1.30927	1.68	0.253167
HID1	HID1 Domain Containing	Protein Coding	44	muscle atrophy	1	4465	0.923317	0.59	0.312724
CIZ1	CDKN1A Interacting Zinc Finger Protein 1	Protein Coding	48	gait abnormality	1	7503	0.697904	0.22	0.370406
SLC12A9	Solute Carrier Family 12 Member 9	Protein Coding	47	muscle atrophy	1	8080	0.665727	0.16	0.794548
SNRK	SNF Related Kinase	Protein Coding	47	muscle atrophy	1	8080	0.665727	0.16	0.837232

## Sheet: Input
VarElect - Input
			Date: 12/20/2025
Copyright © LifeMap Sciences, Inc.
Phenotype Query:	gait abnormality OR hyperflexion OR muscle atrophy OR weak patellar reflexes
Exclude Phenotype:
Limit to GeneCards Section:
Gene Symbols
Symbol	Description	Category	GIFTs
SETX	Senataxin	Protein Coding	52
OR6C75	Olfactory Receptor Family 6 Subfamily C Member 75	Protein Coding	39
NEDD4	NEDD4 E3 Ubiquitin Protein Ligase	Protein Coding	60
FLT1	Fms Related Receptor Tyrosine Kinase 1	Protein Coding	64
APH1B	Aph-1B Gamma-Secretase Subunit	Protein Coding	53
LXN	Latexin	Protein Coding	44
APBB1IP	Amyloid Beta Precursor Protein Binding Family B Member 1 Interacting Protein	Protein Coding	51
SLC12A9	Solute Carrier Family 12 Member 9	Protein Coding	47
HID1	HID1 Domain Containing	Protein Coding	44
WDR3	WD Repeat Domain 3	Protein Coding	42
CIZ1	CDKN1A Interacting Zinc Finger Protein 1	Protein Coding	48
LINGO3	Leucine Rich Repeat And Ig Domain Containing 3	Protein Coding	37
FAM184B	Family With Sequence Similarity 184 Member B	Protein Coding	38
IL32	Interleukin 32	Protein Coding	50
SLC22A5	Solute Carrier Family 22 Member 5	Protein Coding	59
PALM	Paralemmin	Protein Coding	44
SNRK	SNF Related Kinase	Protein Coding	47
SPRING1	SREBF Pathway Regulator In Golgi 1	Protein Coding	39
MICAL3	Microtubule Associated Monooxygenase, Calponin And LIM Domain Containing 3	Protein Coding	45
STK32C	Serine/Threonine Kinase 32C	Protein Coding	41
TMEM70	Transmembrane Protein 70	Protein Coding	50
SCGB2A2	Secretoglobin Family 2A Member 2	Protein Coding	48

## Sheet: Indirect
VarElect - Indirect Results
			Date: 12/20/2025
Copyright © LifeMap Sciences, Inc.
Results								Implicated Gene		Implicating Gene
Implicated Symbol	Implicating Symbol	Description	Category	GIFTs	Matched Phenotypes	Matched Phenotypes Count	Global Rank (Total Genes 8611)	Score (Implicated)	Average Disease Causing Likelihood	Score (Implicating)	Average Disease Causing Likelihood1
FLT1	PDGFRB	Platelet Derived Growth Factor Receptor Beta	Protein Coding	66	gait abnormality, muscle atrophy	2	264	0.77	0.771466	0.4	0.620357
FLT1	LMNA	Lamin A/C	Protein Coding	63	gait abnormality, hyperflexion, muscle atrophy	3	9	0.77	0.771466	0.4	0.839064
FLT1	CSF1R	Colony Stimulating Factor 1 Receptor	Protein Coding	64	gait abnormality, muscle atrophy	2	212	0.77	0.771466	0.39	0.399617
FLT1	MUSK	Muscle Associated Receptor Tyrosine Kinase	Protein Coding	60	gait abnormality, muscle atrophy	2	34	0.77	0.771466	0.39	0.219571
FLT1	IGF1	Insulin Like Growth Factor 1	Protein Coding	60	gait abnormality, muscle atrophy	2	145	0.77	0.771466	0.37	0.508682
PALM	SOD1	Superoxide Dismutase 1	Protein Coding	66	gait abnormality, muscle atrophy	2	6	0.71	0.49615	0.48	0.774798
PALM	AR	Androgen Receptor	Protein Coding	65	gait abnormality, muscle atrophy	2	118	0.71	0.49615	0.26	0.252201
PALM	TTR	Transthyretin	Protein Coding	60	gait abnormality, muscle atrophy	2	394	0.71	0.49615	0.25	0.438988
PALM	CERNA3	Competing Endogenous LncRNA 3 For MiR-645	RNA Gene	21	gait abnormality, muscle atrophy	2	816	0.71	0.49615	0.23	0
PALM	BDNF-AS	BDNF Antisense RNA	RNA Gene	30	gait abnormality, muscle atrophy	2	899	0.71	0.49615	0.2	0
LXN	FHL1	Four And A Half LIM Domains 1	Protein Coding	58	gait abnormality, muscle atrophy	2	1	0.66	0.238796	0.52	0.783182
LXN	MPZ	Myelin Protein Zero	Protein Coding	55	gait abnormality, hyperflexion, muscle atrophy	3	60	0.66	0.238796	0.17	0.741888
LXN	POLG	DNA Polymerase Gamma, Catalytic Subunit	Protein Coding	61	gait abnormality, muscle atrophy	2	26	0.66	0.238796	0.14	0.560376
LXN	SH3TC2	SH3 Domain And Tetratricopeptide Repeats 2	Protein Coding	48	gait abnormality, hyperflexion, muscle atrophy	3	80	0.66	0.238796	0.13	0.234452
LXN	GFM1	G Elongation Factor Mitochondrial 1	Protein Coding	55	gait abnormality, muscle atrophy	2	752	0.66	0.238796	0.11	0.568536
APH1B	PSEN1	Presenilin 1	Protein Coding	66	gait abnormality, muscle atrophy	2	546	0.64	0.267102	0.35	0.633097
APH1B	APP	Amyloid Beta Precursor Protein	Protein Coding	63	gait abnormality, muscle atrophy	2	336	0.64	0.267102	0.35	0.776494
APH1B	PSEN2	Presenilin 2	Protein Coding	63	gait abnormality, muscle atrophy	2	772	0.64	0.267102	0.28	0.541838
APH1B	CAPN3	Calpain 3	Protein Coding	60	gait abnormality, hyperflexion, muscle atrophy	3	4	0.64	0.267102	0.24	0.45225
APH1B	TP53	Tumor Protein P53	Protein Coding	66	gait abnormality, muscle atrophy	2	283	0.64	0.267102	0.2	0.728475
MICAL3	SPTAN1	Spectrin Alpha, Non-Erythrocytic 1	Protein Coding	61	gait abnormality, hyperflexion, muscle atrophy	3	110	0.52	0.185627	0.3	0.799115
MICAL3	DMD	Dystrophin	Protein Coding	57	gait abnormality, muscle atrophy	2	39	0.52	0.185627	0.25	0.0175947
MICAL3	ACTN2	Actinin Alpha 2	Protein Coding	59	gait abnormality, muscle atrophy	2	262	0.52	0.185627	0.24	0.570061
MICAL3	FLNB	Filamin B	Protein Coding	60	gait abnormality, muscle atrophy	2	316	0.52	0.185627	0.2	0.411063
MICAL3	SYNE1	Spectrin Repeat Containing Nuclear Envelope Protein 1	Protein Coding	52	gait abnormality, muscle atrophy	2	28	0.52	0.185627	0.2	0.464929
STK32C	DMPK	DM1 Protein Kinase	Protein Coding	60	gait abnormality, muscle atrophy	2	201	0.4	0.320451	0.24	0.414312
STK32C	SQSTM1	Sequestosome 1	Protein Coding	61	gait abnormality, muscle atrophy	2	17	0.4	0.320451	0.18	0.400309
STK32C	ACTA1	Actin Alpha 1, Skeletal Muscle	Protein Coding	60	gait abnormality, muscle atrophy	2	15	0.4	0.320451	0.17	0.878171
STK32C	AKT1	AKT Serine/Threonine Kinase 1	Protein Coding	66	gait abnormality, muscle atrophy	2	352	0.4	0.320451	0.16	0.907734
STK32C	PRKCG	Protein Kinase C Gamma	Protein Coding	64	gait abnormality, muscle atrophy	2	662	0.4	0.320451	0.14	0.732253
WDR3	TP53	Tumor Protein P53	Protein Coding	66	gait abnormality, muscle atrophy	2	283	0.39	0.552905	0.24	0.728475
WDR3	NOP56	NOP56 Ribonucleoprotein	Protein Coding	55	gait abnormality, muscle atrophy	2	337	0.39	0.552905	0.18	0.34448
WDR3	LAS1L	LAS1 Like Ribosome Biogenesis Factor	Protein Coding	48	gait abnormality, muscle atrophy	2	270	0.39	0.552905	0.15	0.918933
WDR3	HNRNPA1	Heterogeneous Nuclear Ribonucleoprotein A1	Protein Coding	60	gait abnormality, muscle atrophy	2	101	0.39	0.552905	0.12	0.7071
WDR3	PUS1	Pseudouridine Synthase 1	Protein Coding	55	gait abnormality, muscle atrophy	2	243	0.39	0.552905	0.11	0.569113
APBB1IP	GRB10	Growth Factor Receptor Bound Protein 10	Protein Coding	57	gait abnormality, muscle atrophy	2	1066	0.32	0.610542	0.19	0.717664
APBB1IP	SOD1	Superoxide Dismutase 1	Protein Coding	66	gait abnormality, muscle atrophy	2	6	0.32	0.610542	0.16	0.774798
APBB1IP	DYNC1H1	Dynein Cytoplasmic 1 Heavy Chain 1	Protein Coding	57	gait abnormality, muscle atrophy	2	33	0.32	0.610542	0.13	0.62759
APBB1IP	MAP2K1	Mitogen-Activated Protein Kinase Kinase 1	Protein Coding	67	gait abnormality, muscle atrophy	2	142	0.32	0.610542	0.13	0.858654
APBB1IP	HRAS	HRas Proto-Oncogene, GTPase	Protein Coding	64	gait abnormality, muscle atrophy	2	439	0.32	0.610542	0.12	0.869085
IL32	STAT3	Signal Transducer And Activator Of Transcription 3	Protein Coding	66	gait abnormality, muscle atrophy	2	432	0.29	0.361428	0.18	0.789392
IL32	EMD	Emerin	Protein Coding	57	gait abnormality, muscle atrophy	2	2	0.29	0.361428	0.12	0.754454
IL32	C19orf12	Chromosome 19 Open Reading Frame 12	Protein Coding	47	gait abnormality, muscle atrophy	2	103	0.29	0.361428	0.11	0.479516
IL32	VCP	Valosin Containing Protein	Protein Coding	61	gait abnormality, hyperflexion, muscle atrophy	3	8	0.29	0.361428	0.11	0.906573
IL32	IL17A	Interleukin 17A	Protein Coding	55	gait abnormality, muscle atrophy	2	1784	0.29	0.361428	0.1	0.615993
SCGB2A2	TP53	Tumor Protein P53	Protein Coding	66	gait abnormality, muscle atrophy	2	283	0.25	0.597715	0.15	0.728475
SCGB2A2	SELENON	Selenoprotein N	Protein Coding	50	gait abnormality, muscle atrophy	2	123	0.25	0.597715	0.12	0.360451
SCGB2A2	POMGNT2	Protein O-Linked Mannose N-Acetylglucosaminyltransferase 2 (Beta 1,4-)	Protein Coding	50	gait abnormality, muscle atrophy	2	152	0.25	0.597715	0.11	0.316927
SCGB2A2	SLC25A4	Solute Carrier Family 25 Member 4	Protein Coding	60	gait abnormality, muscle atrophy	2	205	0.25	0.597715	0.1	0.815427
SCGB2A2	IDUA	Alpha-L-Iduronidase	Protein Coding	57	gait abnormality, muscle atrophy	2	238	0.25	0.597715	0.1	0.108329
LINGO3	NR3C1	Nuclear Receptor Subfamily 3 Group C Member 1	Protein Coding	61	gait abnormality, muscle atrophy	2	1195	0.2	0.419946	0.11	0.663605
LINGO3	BGN	Biglycan	Protein Coding	57	gait abnormality, hyperflexion, muscle atrophy	3	1413	0.2	0.419946	0.1	0.749593
LINGO3	OMG	Oligodendrocyte Myelin Glycoprotein	Protein Coding	52	gait abnormality, muscle atrophy	2	858	0.2	0.419946	0.1	0.540163
LINGO3	LINGO1	Leucine Rich Repeat And Ig Domain Containing 1	Protein Coding	58	gait abnormality, muscle atrophy	2	1917	0.2	0.419946	0.1	0.872821
LINGO3	AARS1	Alanyl-TRNA Synthetase 1	Protein Coding	56	gait abnormality, hyperflexion, muscle atrophy	3	44	0.2	0.419946	0.09	0.587677
SPRING1	TP53	Tumor Protein P53	Protein Coding	66	gait abnormality, muscle atrophy	2	283	0.18	0.395674	0.1	0.728475
SPRING1	SLC25A1	Solute Carrier Family 25 Member 1	Protein Coding	58	gait abnormality, muscle atrophy	2	484	0.18	0.395674	0.09	0.775077
SPRING1	HTRA1	HtrA Serine Peptidase 1	Protein Coding	57	gait abnormality, muscle atrophy	2	1247	0.18	0.395674	0.08	0.630843
SPRING1	RAB3GAP2	RAB3 GTPase Activating Non-Catalytic Protein Subunit 2	Protein Coding	51	gait abnormality, muscle atrophy	2	909	0.18	0.395674	0.07	0.486913
SPRING1	SURF1	SURF1 Cytochrome C Oxidase Assembly Factor	Protein Coding	55	gait abnormality, muscle atrophy	2	156	0.18	0.395674	0.07	0.479552
OR6C75	REEP1	Receptor Accessory Protein 1	Protein Coding	51	gait abnormality, hyperflexion, muscle atrophy	3	23	0.17	0.314222	0.1	0.641592
OR6C75	TCF4	Transcription Factor 4	Protein Coding	59	gait abnormality, muscle atrophy	2	960	0.17	0.314222	0.09	0.863733
OR6C75	SPTAN1	Spectrin Alpha, Non-Erythrocytic 1	Protein Coding	61	gait abnormality, hyperflexion, muscle atrophy	3	110	0.17	0.314222	0.07	0.799115
OR6C75	POU3F2	POU Class 3 Homeobox 2	Protein Coding	55	gait abnormality, muscle atrophy	2	1880	0.17	0.314222	0.06	0.675305
OR6C75	TP53	Tumor Protein P53	Protein Coding	66	gait abnormality, muscle atrophy	2	283	0.17	0.314222	0.06	0.728475
FAM184B	MUSK	Muscle Associated Receptor Tyrosine Kinase	Protein Coding	60	gait abnormality, muscle atrophy	2	34	0.17	0	0.09	0.219571
FAM184B	CPLANE1	Ciliogenesis And Planar Polarity Effector Complex Subunit 1	Protein Coding	45	gait abnormality, muscle atrophy	2	329	0.17	0	0.09	0.181234
FAM184B	MYC	MYC Proto-Oncogene, BHLH Transcription Factor	Protein Coding	65	gait abnormality, muscle atrophy	2	1405	0.17	0	0.08	0.529606
FAM184B	MYH3	Myosin Heavy Chain 3	Protein Coding	56	gait abnormality, muscle atrophy	2	119	0.17	0	0.07	0.654039
FAM184B	TECPR2	Tectonin Beta-Propeller Repeat Containing 2	Protein Coding	47	gait abnormality, muscle atrophy	2	282	0.17	0	0.07	0.580183
