# Supplementary material for: Progressive abnormal gait in an adult Jack Russell Terrier with a homozygous frameshift variant in SETX (senataxin)
Source: J Vet Intern Med. 2026 May 9;40(3):aalag085. doi: 10.1093/jvimsj/aalag085 (PMC13156943; doi:10.1093/jvimsj/aalag085)
Supplement: Supplemental_Table_S3_JRTs_Belgium_aalag085 [file supplemental_table_s3_jrts_belgium_aalag085.xlsx]

## Sheet: Blad1
Case Number	Age	Gender	Weight (kg)	Final Diagnosis	Breed
1	3 y	Fs	4.7	disc extrusion T13-L1	Jack Rusell Terrier
2	15 y	Fs	7.8	congnitive dysfunction	Jack Rusell Terrier
3	14 y	Fs	8.25	oral neoplasia	Jack Rusell Terrier
4	3.5 y	Fe	6.6	MUO	Jack Rusell Terrier
5	15 y	Fe	7.1	T13-L1 subluxation	Jack Rusell Terrier
6	3 y	Mc	12	disc extrusion L1-L2	Jack Rusell Terrier
7	3 y	Me	5.4	disc extrusion T11-L1	Jack Rusell Terrier
8	9 y	Mc	7.9	disc extrusion L4-L5	Jack Rusell Terrier
9	9 y	Mc	10.8	insulinoma	Jack Rusell Terrier
10	9 y	Me	12.4	idiopathic epilepsy	Jack Rusell Terrier
11	7 y	Me	10.4	disc extrusion L2-L3	Jack Rusell Terrier
12	11 y	Me	11.45	neckpain due to?	Jack Rusell Terrier
MUO meningoencephalitis of unknown origin
Fs female spayed
Fe female entire
Mc male castrated
Me male entire
